# Supplementary material for: Transcriptomic analysis of differentially expressed genes in the oviduct of Rhacophorus omeimontis provides insights into foam nest construction
Source: BMC Genomics. 2019 Jul 8;20:562. doi: 10.1186/s12864-019-5931-7 (PMC6615284; doi:10.1186/s12864-019-5931-7)
Supplement: Supplementary file 1 — Table S1-S9. Table S1: The statistics and quality of reads for the six samples of the Rhacophorus omeimontis transcriptome. Table S2: The upregulated differentially expressed genes in the oviduct of Rhacophorus omeimontis. Table S3: The downregulated differentially expressed genes in the oviduct of Rhacophorus omeimontis. Table S4: The primers used for quantitative RT-PCR analysis in this study. Table S5: GO enrichment of the upregualted DEGs. Table S6: GO enrichment of the downregualted DEGs. Table S7: KEGG enrichment of the upregualted DEGs. Table S8: KEGG enrichment of the downregualted DEGs. Table S9: The annotation information of all unigenes. (XLSX, 14,044 kb) (XLSX 14036 kb) [file 12864_2019_5931_MOESM1_ESM.xlsx]

## Sheet: Table S1
Table S1 The statistic and quality of reads for the six samples of Rhacophorus omeimontis transcriptome
Period	Sample	Raw reads	Clean reads	Q20 (%)	GC Content (%)	Mapping rate (%)
Oviduct after spawning (AFNP_O)	AFNP_AO	33561571	32602205	97.12	47.37	0.8192
	AFNP_BO	27428144	26407817	96.61	46.95	0.8183
	AFNP_CO	29151529	28035025	97.02	47.16	0.8033
Oviduct before spawning (BFNP_O)	BFNP_AO	36373208	35484304	96.6	47.37	0.8064
	BFNP_BO	34866745	33531348	96.56	46.69	0.7848
	BFNP_CO	27433029	26557915	96.35	43.02	0.7762
Note: AFNP represents oviduct sample after foam nest constrcution, BFNP represents oviduct sample before foam nest construction, AO BO CO represents three individual samples each period

## Sheet: Table S2
Table S2 The up-regulated differentially expressed genes in the oviduct of Rhacophorus omeimontis
gene_id	BFNP_O_readcount	AFNP_O_readcount	log2FoldChange	pval	padj	Gene Length	NR GI	NR ID	NR Score	NR Evalue	NR Description	KO ID	KO Name	KO Description	Http Link	Swissprot ID	Swissprot Score	Swissprot Evalue	Swissprot Description	PFAM ID	PFAM description	Gene Ontology Biological Pathway	BP Description	Gene Ontology Molecular Function	MF Description	Gene Ontology Cellular Component	CC Description	KOG ID	KOG Description
comp102470_c0	83414	45.8611	10.829	6.01e-20	4.99e-15	798	226372466	ACO51858.1	423	3.65e-48	Vitelline membrane outer layer protein 1 homolog precursor [Rana catesbeiana]	--	--	--	--	Q7Z5L0	303	1.46e-31	Vitelline membrane outer layer protein 1 homolog OS=Homo sapiens GN=VMO1 PE=1 SV=1	PF03762	Vitelline membrane outer layer protein I (VOMI)	GO:0030704	vitelline membrane formation	--	--	--	--	--	--
comp105433_c0	1.4643e+06	2473.87	9.2092	1.61e-16	6.67e-12	830	301610175	XP_002934629.1	511	1.18e-61	PREDICTED: regenerating islet-derived protein 4-like [Xenopus (Silurana) tropicalis]	--	--	--	--	Q9BYZ8	373	2.92e-42	Regenerating islet-derived protein 4 OS=Homo sapiens GN=REG4 PE=1 SV=1	PF00059	Lectin C-type domain	--	--	GO:0030246	carbohydrate binding	--	--	KOG4297	C-type lectin
comp57670_c0	413.356	0.186228	11.116	7.13e-15	1.97e-10	887	--	--	--	--	--	--	--	--	--	--	--	--	--	--	--	--	--	--	--	--	--	--	--
comp116497_c3	282853	960.539	8.202	2.02e-14	4.19e-10	5657	355563971	EHH20471.1	2574	0	C3 and PZP-like alpha-2-macroglobulin domain-containing protein 9 [Macaca mulatta]	--	--	--	--	A8K2U0	2561	0	Alpha-2-macroglobulin-like protein 1 OS=Homo sapiens GN=A2ML1 PE=1 SV=3	PF07678//PF05326//PF07677//PF00207//PF01835	A-macroglobulin complement component//Seminal vesicle autoantigen (SVA)//A-macroglobulin receptor//Alpha-2-macroglobulin family//MG2 domain	--	--	GO:0004866	endopeptidase inhibitor activity	GO:0005615//GO:0005576	extracellular space//extracellular region	KOG1366	Alpha-macroglobulin
comp86479_c0	240749	927.359	8.0202	1.33e-13	1.83e-09	751	226372922	ACO52086.1	525	2.43e-64	Lysozyme C-2 precursor [Rana catesbeiana]	K13915	LYZ	lysozyme C	http://www.genome.jp/dbget-bin/www_bget?ko:K13915	P17897	410	4.18e-48	Lysozyme C-1 OS=Mus musculus GN=Lyz1 PE=1 SV=1	PF02491//PF05497//PF06737	SHS2 domain inserted in FTSA//Destabilase//Transglycosylase-like domain	GO:0005975//GO:0007049	carbohydrate metabolic process//cell cycle	GO:0005515//GO:0003796	protein binding//lysozyme activity	GO:0005576	extracellular region	--	--
comp111331_c1	1628.61	9.54584	7.4145	2.49e-12	2.95e-08	1634	--	--	--	--	--	--	--	--	--	--	--	--	--	--	--	--	--	--	--	--	--	--	--
comp108137_c0	2717.86	16.3079	7.3808	4.26e-12	4.03e-08	1002	--	--	--	--	--	--	--	--	--	--	--	--	--	--	--	--	--	--	--	--	--	--	--
comp113499_c0	34543.7	144.678	7.8994	4.37e-12	4.03e-08	2697	--	--	--	--	--	--	--	--	--	--	--	--	--	--	--	--	--	--	--	--	--	--	--
comp106830_c0	129157	949.905	7.0871	5e-12	4.15e-08	2624	--	--	--	--	--	--	--	--	--	--	--	--	--	PF00537//PF00095	Scorpion toxin-like domain//WAP-type (Whey Acidic Protein) 'four-disulfide core'	GO:0006810	transport	GO:0008200//GO:0030414	ion channel inhibitor activity//peptidase inhibitor activity	GO:0005576	extracellular region	--	--
comp112994_c0	1.69317e+06	15956	6.7295	5.37e-11	3.71e-07	4623	--	--	--	--	--	--	--	--	--	--	--	--	--	PF05470//PF03286//PF03896//PF03249//PF05764//PF04921//PF02724	Eukaryotic translation initiation factor 3 subunit 8 N-terminus//Pox virus Ag35 surface protein//Translocon-associated protein (TRAP), alpha subunit//Type specific antigen//YL1 nuclear protein//XAP5, circadian clock regulator//CDC45-like protein	GO:0006413//GO:0006355//GO:0006446//GO:0006270	translational initiation//regulation of transcription, DNA-dependent//regulation of translational initiation//DNA replication initiation	GO:0031369//GO:0003743	translation initiation factor binding//translation initiation factor activity	GO:0016021//GO:0019031//GO:0005783//GO:0005852//GO:0005634//GO:0005840	integral to membrane//viral envelope//endoplasmic reticulum//eukaryotic translation initiation factor 3 complex//nucleus//ribosome	--	--
comp86445_c0	52409.4	19.3644	11.402	6.69e-11	4.27e-07	1324	301606092	XP_002932649.1	348	9.11e-35	PREDICTED: hypothetical protein LOC100485719 [Xenopus (Silurana) tropicalis]	--	--	--	--	--	--	--	--	--	--	--	--	--	--	--	--	--	--
comp100756_c1	44887.1	347.559	7.0129	1.06e-10	5.87e-07	263	--	--	--	--	--	--	--	--	--	--	--	--	--	--	--	--	--	--	--	--	--	--	--
comp63781_c0	370.836	2.76644	7.0666	1.28e-10	6.62e-07	1019	55742144	NP_001006699.1	677	4.46e-85	interleukin 17B precursor [Xenopus (Silurana) tropicalis] >gi|49522392|gb|AAH75405.1| interleukin 17B [Xenopus (Silurana) tropicalis]	K05490	IL17B, CX1	interleukin 17B	http://www.genome.jp/dbget-bin/www_bget?ko:K05490	Q9QXT6	447	4.07e-52	Interleukin-17B OS=Mus musculus GN=Il17b PE=2 SV=1	PF06083//PF01967	Interleukin-17//MoaC family	GO:0007165//GO:0006954//GO:0006777	signal transduction//inflammatory response//Mo-molybdopterin cofactor biosynthetic process	GO:0005125	cytokine activity	GO:0005576	extracellular region	--	--
comp91047_c0	81.907	0	Inf	3.29e-10	1.57e-06	480	--	--	--	--	--	--	--	--	--	--	--	--	--	--	--	--	--	--	--	--	--	--	--
comp93501_c0	8951.19	86.501	6.6932	3.4e-10	1.57e-06	236	301610175	XP_002934629.1	185	5.13e-16	PREDICTED: regenerating islet-derived protein 4-like [Xenopus (Silurana) tropicalis]	--	--	--	--	Q9BYZ8	130	1.38e-09	Regenerating islet-derived protein 4 OS=Homo sapiens GN=REG4 PE=1 SV=1	--	--	--	--	--	--	--	--	--	--
comp112645_c0	975.691	13.1312	6.2154	1.03e-09	4.51e-06	2060	169642124	AAI60742.1	184	8.78e-12	LOC100158309 protein [Xenopus laevis]	--	--	--	--	--	--	--	--	--	--	GO:0055114	oxidation-reduction process	GO:0016491//GO:0046872	oxidoreductase activity//metal ion binding	--	--	--	--
comp110375_c1	348.122	4.77592	6.1877	1.91e-09	7.91e-06	297	--	--	--	--	--	--	--	--	--	--	--	--	--	--	--	--	--	--	--	--	--	--	--
comp111158_c1	410.101	3.76307	6.7679	2.81e-09	1.06e-05	2046	6576738	BAA88337.1	146	5.23e-07	ORF2 [Acanthochelys spixii]	--	--	--	--	--	--	--	--	--	--	--	--	--	--	--	--	--	--
comp97470_c0	403.644	5.69449	6.1474	2.7e-09	1.06e-05	517	--	--	--	--	--	--	--	--	--	--	--	--	--	--	--	--	--	--	--	--	--	--	--
comp91524_c0	459.661	6.41295	6.1634	3.03e-09	1.09e-05	945	--	--	--	--	--	--	--	--	--	--	--	--	--	--	--	--	--	--	--	--	--	--	--
comp93501_c1	46423.6	845.088	5.7796	4.03e-09	1.39e-05	2951	301610175	XP_002934629.1	354	2.9e-35	PREDICTED: regenerating islet-derived protein 4-like [Xenopus (Silurana) tropicalis]	--	--	--	--	Q9BYZ8	237	7.59e-21	Regenerating islet-derived protein 4 OS=Homo sapiens GN=REG4 PE=1 SV=1	PF06667//PF00059//PF04144	Phage shock protein B//Lectin C-type domain//SCAMP family	GO:0015031//GO:0009271//GO:0006355	protein transport//phage shock//regulation of transcription, DNA-dependent	GO:0030246	carbohydrate binding	GO:0016021	integral to membrane	KOG4297	C-type lectin
comp93613_c0	36241.3	847.166	5.4188	1.15e-08	3.67e-05	1738	148232038	NP_001081669.1	727	8.99e-90	anterior gradient protein 2 precursor [Xenopus laevis] >gi|85681147|sp|P55869.3|AG2_XENLA RecName: Full=Anterior gradient protein 2; Short=XAG-2; AltName: Full=Secreted protein np77; Flags: Precursor >gi|2565327|gb|AAB81968.1| cement gland-specific [Xenopus laevis] >gi|50603714|gb|AAH78083.1| LOC397989 protein [Xenopus laevis]	--	--	--	--	P55869	727	6.07e-91	Anterior gradient protein 2 OS=Xenopus laevis GN=ag2 PE=2 SV=3	--	--	GO:0008543//GO:0071570	fibroblast growth factor receptor signaling pathway//cement gland development	--	--	GO:0005576	extracellular region	--	--
comp106339_c1	64.5984	0	Inf	1.4e-08	4.3e-05	1058	--	--	--	--	--	--	--	--	--	--	--	--	--	--	--	--	--	--	--	--	--	--	--
comp92606_c0	2580.59	55.9236	5.5281	2.39e-08	6.85e-05	1156	--	--	--	--	--	--	--	--	--	--	--	--	--	--	--	--	--	--	--	--	--	--	--
comp116492_c2	203.991	0	Inf	3.59e-08	9.93e-05	765	--	--	--	--	--	--	--	--	--	--	--	--	--	--	--	--	--	--	--	--	--	--	--
comp106079_c0	145.681	2.48227	5.875	4.42e-08	0.00011836	1950	--	--	--	--	--	--	--	--	--	--	--	--	--	--	--	--	--	--	--	--	--	--	--
comp106919_c1	45.6723	0	Inf	4.75e-08	0.00012306	473	--	--	--	--	--	--	--	--	--	--	--	--	--	--	--	--	--	--	--	--	--	--	--
comp103106_c0	169.026	3.11245	5.763	5.05e-08	0.0001233	2188	270008507	EFA04955.1	387	7.48e-40	hypothetical protein TcasGA2_TC015024 [Tribolium castaneum]	--	--	--	--	Q2KNA1	384	7.95e-37	Cytospin-A OS=Pan troglodytes GN=SPECC1L PE=2 SV=1	PF05557//PF03453//PF04977//PF00170//PF00307//PF10186	Mitotic checkpoint protein//MoeA N-terminal region (domain I and II)//Septum formation initiator//bZIP transcription factor//Calponin homology (CH) domain//UV radiation resistance protein and autophagy-related subunit 14	GO:0010508//GO:0007049//GO:0006355//GO:0007094//GO:0032324	positive regulation of autophagy//cell cycle//regulation of transcription, DNA-dependent//mitotic spindle assembly checkpoint//molybdopterin cofactor biosynthetic process	GO:0003700//GO:0005515//GO:0043565	sequence-specific DNA binding transcription factor activity//protein binding//sequence-specific DNA binding	GO:0005667	transcription factor complex	KOG4678	FOG: Calponin homology domain
comp103891_c0	31875.3	788.89	5.3365	5.01e-08	0.0001233	1403	148236845	NP_001089643.1	839	9.11e-107	aquaporin 8 [Xenopus laevis] >gi|68533935|gb|AAH99368.1| MGC116564 protein [Xenopus laevis]	K09869	AQP8	aquaporin-8	http://www.genome.jp/dbget-bin/www_bget?ko:K09869	Q5I4F8	566	3.23e-67	Aquaporin-8 OS=Notomys alexis GN=AQP8 PE=2 SV=1	PF00230	Major intrinsic protein	GO:0006810	transport	GO:0005215	transporter activity	GO:0016020//GO:0016021	membrane//integral to membrane	KOG0223	Aquaporin (major intrinsic protein family)
comp113019_c0	63016.3	1769.69	5.1542	5.93e-08	0.00014066	4674	148224758	NP_001081358.1	1055	1.93e-126	alpha-1-antiproteinase precursor [Xenopus laevis] >gi|4126465|dbj|BAA36581.1| alpha-1-antiproteinase [Xenopus laevis]	K03984	SERPINA1, AAT	alpha-1-antitrypsin	http://www.genome.jp/dbget-bin/www_bget?ko:K03984	O54763	931	6.61e-111	Alpha-1-antiproteinase OS=Callosciurus caniceps PE=2 SV=1	PF03824//PF02508//PF02535	High-affinity nickel-transport protein//Rnf-Nqr subunit, membrane protein//ZIP Zinc transporter	GO:0055085//GO:0015675//GO:0030001//GO:0006824	transmembrane transport//nickel cation transport//metal ion transport//cobalt ion transport	GO:0046872//GO:0015087//GO:0046873//GO:0015099	metal ion binding//cobalt ion transmembrane transporter activity//metal ion transmembrane transporter activity//nickel cation transmembrane transporter activity	GO:0016020//GO:0016021	membrane//integral to membrane	KOG2392	Serpin
comp105903_c0	73.7837	0.681256	6.759	6.6e-08	0.00015205	2027	--	--	--	--	--	--	--	--	--	--	--	--	--	--	--	--	--	--	--	--	--	--	--
comp114306_c0	263710	7526.7	5.1308	7.97e-08	0.00017868	4769	301622521	XP_002940580.1	2683	0	PREDICTED: IgGFc-binding protein [Xenopus (Silurana) tropicalis]	--	--	--	--	Q9Y6R7	1891	0	IgGFc-binding protein OS=Homo sapiens GN=FCGBP PE=1 SV=3	--	--	--	--	--	--	--	--	KOG1216	von Willebrand factor and related coagulation proteins
comp117591_c0	179.544	3.73844	5.5858	1.44e-07	0.000307	298	--	--	--	--	--	--	--	--	--	--	--	--	--	--	--	--	--	--	--	--	--	--	--
comp110364_c0	137477	526.949	8.0273	1.57e-07	0.00032558	2479	301624326	XP_002941458.1	1618	0	PREDICTED: tyrosinase-like [Xenopus (Silurana) tropicalis]	K00505	TYR	tyrosinase	http://www.genome.jp/dbget-bin/www_bget?ko:K00505	P54834	897	1.05e-108	Tyrosinase OS=Canis familiaris GN=TYR PE=2 SV=2	PF00264	Common central domain of tyrosinase	GO:0055114//GO:0008152	oxidation-reduction process//metabolic process	GO:0046872//GO:0016491	metal ion binding//oxidoreductase activity	--	--	--	--
comp110592_c0	427.325	1.77583	7.9107	1.77e-07	0.00035757	1943	--	--	--	--	--	--	--	--	--	--	--	--	--	--	--	--	--	--	--	--	--	--	--
comp90529_c1	56.105	0	Inf	2.01e-07	0.00039678	498	--	--	--	--	--	--	--	--	--	--	--	--	--	--	--	--	--	--	--	--	--	--	--
comp103563_c0	21975.3	791.9	4.7944	2.29e-07	0.00043775	1041	33585653	AAH56068.1	982	2.64e-130	LOC397853 protein, partial [Xenopus laevis]	K01312	PRSS	trypsin	http://www.genome.jp/dbget-bin/www_bget?ko:K01312	P70059	974	2.58e-130	Trypsin OS=Xenopus laevis PE=2 SV=1	PF00089	Trypsin	GO:0006508	proteolysis	GO:0004252	serine-type endopeptidase activity	--	--	KOG3627	Trypsin
comp94253_c0	27077	865.934	4.9667	2.32e-07	0.00043775	629	--	--	--	--	--	--	--	--	--	--	--	--	--	--	--	--	--	--	--	--	--	--	--
comp96359_c0	36.0403	0	Inf	2.4e-07	0.00044311	985	--	--	--	--	--	--	--	--	--	--	--	--	--	--	--	--	--	--	--	--	--	--	--
comp116339_c0	126574	3027.81	5.3856	2.47e-07	0.00044593	9919	301622521	XP_002940580.1	9283	0	PREDICTED: IgGFc-binding protein [Xenopus (Silurana) tropicalis]	--	--	--	--	Q9Y6R7	5591	0	IgGFc-binding protein OS=Homo sapiens GN=FCGBP PE=1 SV=3	--	--	--	--	--	--	--	--	KOG1216	von Willebrand factor and related coagulation proteins
comp105645_c1	81647.2	2942.53	4.7943	2.6e-07	0.00045953	2055	147905296	NP_001084488.1	240	2.49e-20	oviduct protein p20 precursor [Xenopus laevis] >gi|45594648|gb|AAS68624.1| oviduct protein p20 [Xenopus laevis]	--	--	--	--	Q9N0L8	134	1.01e-07	Whey acidic protein OS=Macropus eugenii GN=WAP PE=1 SV=1	PF07194//PF01316//PF00095	P2 response regulator binding domain//Arginine repressor, DNA binding domain//WAP-type (Whey Acidic Protein) 'four-disulfide core'	GO:0006928//GO:0006355//GO:0016310//GO:0006525//GO:0000160	cellular component movement//regulation of transcription, DNA-dependent//phosphorylation//arginine metabolic process//phosphorelay signal transduction system	GO:0004673//GO:0030414//GO:0000155//GO:0003700	protein histidine kinase activity//peptidase inhibitor activity//phosphorelay sensor kinase activity//sequence-specific DNA binding transcription factor activity	GO:0009365//GO:0005576//GO:0005667	protein histidine kinase complex//extracellular region//transcription factor complex	--	--
comp82998_c0	1901.87	63.6443	4.9012	3.28e-07	0.00052827	535	--	--	--	--	--	--	--	--	--	--	--	--	--	--	--	--	--	--	--	--	--	--	--
comp111582_c0	802.835	21.9759	5.1911	3.95e-07	0.0006178	3357	326931463	XP_003211848.1	1161	4.34e-143	PREDICTED: multidrug and toxin extrusion protein 2-like [Meleagris gallopavo]	K03327	TC.MATE, SLC47A, norM, mdtK, dinF	multidrug resistance protein, MATE family	http://www.genome.jp/dbget-bin/www_bget?ko:K03327	Q3V050	1108	4.58e-136	Multidrug and toxin extrusion protein 2 OS=Mus musculus GN=Slc47a2 PE=1 SV=1	PF01554//PF02517//PF00400	MatE//CAAX protease self-immunity//WD domain, G-beta repeat	GO:0015893//GO:0006855//GO:0055085//GO:0006810	drug transport//drug transmembrane transport//transmembrane transport//transport	GO:0005515//GO:0015238//GO:0015297	protein binding//drug transmembrane transporter activity//antiporter activity	GO:0016020	membrane	KOG1347	Uncharacterized membrane protein, predicted efflux pump
comp98334_c0	203.369	2.20593	6.5266	4.16e-07	0.00062766	1468	--	--	--	--	--	--	--	--	--	--	--	--	--	PF05373	L-proline 3-hydroxylase, C-terminal	GO:0055114	oxidation-reduction process	GO:0016706	oxidoreductase activity, acting on paired donors, with incorporation or reduction of molecular oxygen, 2-oxoglutarate as one donor, and incorporation of one atom each of oxygen into both donors	--	--	--	--
comp102440_c0	41.5534	0.251712	7.367	4.87e-07	0.00071338	1097	--	--	--	--	--	--	--	--	--	--	--	--	--	--	--	--	--	--	--	--	--	--	--
comp109734_c2	406.646	0.413313	9.9423	4.9e-07	0.00071338	2065	301610922	XP_002934996.1	1106	4.99e-142	PREDICTED: estradiol 17-beta-dehydrogenase 2-like [Xenopus (Silurana) tropicalis]	K13368	HSD17B2	estradiol 17beta-dehydrogenase / testosterone 17beta-dehydrogenase	http://www.genome.jp/dbget-bin/www_bget?ko:K13368	P51658	824	2.73e-101	Estradiol 17-beta-dehydrogenase 2 OS=Mus musculus GN=Hsd17b2 PE=2 SV=2	PF12242//PF00106	NAD(P)H binding domain of trans-2-enoyl-CoA reductase//short chain dehydrogenase	GO:0008152//GO:0055114	metabolic process//oxidation-reduction process	GO:0016491	oxidoreductase activity	--	--	KOG1610	Corticosteroid 11-beta-dehydrogenase and related short chain-type dehydrogenases
comp103069_c0	319.461	1.34445	7.8925	6.99e-07	0.00092045	638	--	--	--	--	--	--	--	--	--	--	--	--	--	--	--	--	--	--	--	--	--	--	--
comp98466_c0	30.3147	0	Inf	7.4e-07	0.00095858	901	357629811	EHJ78356.1	417	5.59e-48	putative zinc finger MYM-type protein 1-like protein [Danaus plexippus]	--	--	--	--	--	--	--	--	--	--	--	--	--	--	--	--	--	--
comp105802_c0	29197.6	739.968	5.3022	8.58e-07	0.0010315	834	332027794	EGI67859.1	151	2.85e-10	Chymotrypsin inhibitor [Acromyrmex echinatior]	--	--	--	--	P83516	129	2.4e-08	Chymotrypsin-elastase inhibitor ixodidin OS=Boophilus microplus PE=1 SV=2	--	--	--	--	--	--	--	--	--	--
comp106255_c0	2602.71	22.4444	6.8575	8.94e-07	0.0010591	644	301622521	XP_002940580.1	151	5.38e-09	PREDICTED: IgGFc-binding protein [Xenopus (Silurana) tropicalis]	--	--	--	--	--	--	--	--	--	--	--	--	--	--	--	--	--	--
comp109900_c1	172271	7343.05	4.5522	1.07e-06	0.0012132	3822	312263236	NP_001016971.2	1493	0	disrupted in renal carcinoma protein 2 homolog [Xenopus (Silurana) tropicalis] >gi|82189078|sp|Q501I9.1|DIRC2_XENTR RecName: Full=Disrupted in renal carcinoma protein 2 homolog >gi|63146214|gb|AAH96055.1| dirc2 protein [Xenopus (Silurana) tropicalis]	K15381	DIRC2, SLC49A3	MFS transporter, FLVCR family, disrupted in renal carcinoma protein 2	http://www.genome.jp/dbget-bin/www_bget?ko:K15381	Q501I9	1493	0	Disrupted in renal carcinoma protein 2 homolog OS=Xenopus tropicalis GN=dirc2 PE=2 SV=1	PF06467//PF05439//PF06327//PF07690	MYM-type Zinc finger with FCS sequence motif//Jumping translocation breakpoint protein (JTB)//Domain of Unknown Function (DUF1053)//Major Facilitator Superfamily	GO:0006171//GO:0009190//GO:0006144//GO:0055085	cAMP biosynthetic process//cyclic nucleotide biosynthetic process//purine nucleobase metabolic process//transmembrane transport	GO:0008270//GO:0004016	zinc ion binding//adenylate cyclase activity	GO:0005765//GO:0016021	lysosomal membrane//integral to membrane	KOG2563	Permease of the major facilitator superfamily
comp125937_c0	301.828	10.6488	4.825	1.22e-06	0.0013729	428	--	--	--	--	--	--	--	--	--	--	--	--	--	--	--	--	--	--	--	--	--	--	--
comp105925_c0	3552.55	152.03	4.5464	1.36e-06	0.001506	2779	301610079	XP_002934588.1	2227	0	PREDICTED: LON peptidase N-terminal domain and RING finger protein 3-like [Xenopus (Silurana) tropicalis]	--	--	--	--	Q9D4H7	1723	0	LON peptidase N-terminal domain and RING finger protein 3 OS=Mus musculus GN=Lonrf3 PE=2 SV=1	PF12678//PF04564//PF13181//PF13639//PF00097//PF02609//PF00515//PF02190//PF14634	RING-H2 zinc finger//U-box domain//Tetratricopeptide repeat//Ring finger domain//Zinc finger, C3HC4 type (RING finger)//Exonuclease VII small subunit//Tetratricopeptide repeat//ATP-dependent protease La (LON) domain//zinc-RING finger domain	GO:0006508//GO:0016567//GO:0006510//GO:0006308	proteolysis//protein ubiquitination//ATP-dependent proteolysis//DNA catabolic process	GO:0046872//GO:0004176//GO:0008855//GO:0008270//GO:0004842//GO:0005515	metal ion binding//ATP-dependent peptidase activity//exodeoxyribonuclease VII activity//zinc ion binding//ubiquitin-protein ligase activity//protein binding	GO:0000151//GO:0009318	ubiquitin ligase complex//exodeoxyribonuclease VII complex	KOG4159	Predicted E3 ubiquitin ligase
comp110400_c2	82190.3	685.693	6.9053	1.5e-06	0.0016411	1040	--	--	--	--	--	--	--	--	--	--	--	--	--	--	--	--	--	--	--	--	--	--	--
comp63604_c0	90.4001	0.43794	7.6894	1.58e-06	0.0016843	405	--	--	--	--	--	--	--	--	--	--	--	--	--	--	--	--	--	--	--	--	--	--	--
comp98309_c0	5.21972e+06	27461.6	7.5704	1.58e-06	0.0016843	6786	163914875	NP_001106630.1	543	7.51e-59	superoxide dismutase 3, extracellular precursor [Xenopus (Silurana) tropicalis] >gi|160774156|gb|AAI55516.1| LOC100127868 protein [Xenopus (Silurana) tropicalis]	K16627	SOD3	superoxide dismutase, Cu-Zn family	http://www.genome.jp/dbget-bin/www_bget?ko:K16627	P41975	466	1.33e-49	Extracellular superoxide dismutase [Cu-Zn] OS=Oryctolagus cuniculus GN=SOD3 PE=2 SV=2	PF00080	Copper/zinc superoxide dismutase (SODC)	GO:0055114//GO:0006801//GO:0008152	oxidation-reduction process//superoxide metabolic process//metabolic process	GO:0016491//GO:0046872	oxidoreductase activity//metal ion binding	--	--	KOG0441	Cu2+/Zn2+ superoxide dismutase SOD1
comp114344_c0	2813.48	3.70598	9.5683	1.68e-06	0.0017295	2207	32812298	AAP88020.1	228	2.92e-17	reverse transcriptase [Chelonia mydas]	--	--	--	--	--	--	--	--	--	--	--	--	--	--	--	--	--	--
comp82987_c0	206.251	6.77152	4.9288	1.69e-06	0.0017295	208	--	--	--	--	--	--	--	--	--	--	--	--	--	--	--	--	--	--	--	--	--	--	--
comp88353_c0	128.199	1.90497	6.0725	1.66e-06	0.0017295	1163	--	--	--	--	--	--	--	--	--	--	--	--	--	--	--	--	--	--	--	--	--	--	--
comp108106_c0	17212.3	749.165	4.522	1.97e-06	0.0018891	2059	--	--	--	--	--	--	--	--	--	--	--	--	--	--	--	--	--	--	--	--	--	--	--
comp109563_c0	199.709	5.28957	5.2386	1.9e-06	0.0018891	1025	--	--	--	--	--	--	--	--	--	--	--	--	--	--	--	--	--	--	--	--	--	--	--
comp109648_c2	66.5042	1.53251	5.4395	1.95e-06	0.0018891	1164	--	--	--	--	--	--	--	--	--	--	--	--	--	--	--	--	--	--	--	--	--	--	--
comp116308_c0	395.853	15.6872	4.6573	2.01e-06	0.0018891	2004	301623970	XP_002941289.1	1744	0	PREDICTED: protein FAM55C-like [Xenopus (Silurana) tropicalis]	--	--	--	--	A2VDP6	962	1.43e-119	NXPE family member 3 OS=Bos taurus GN=NXPE3 PE=2 SV=1	PF07776	Zinc-finger associated domain (zf-AD)	--	--	GO:0008270	zinc ion binding	GO:0005634	nucleus	--	--
comp105837_c1	8765.66	438.024	4.3228	2.46e-06	0.0022177	1641	148228537	NP_001079735.1	1158	4.07e-153	uncharacterized protein LOC379424 [Xenopus laevis] >gi|32450162|gb|AAH53792.1| MGC64389 protein [Xenopus laevis]	K01025	E2.8.2.-	--	http://www.genome.jp/dbget-bin/www_bget?ko:K01025	Q8JG30	968	1.04e-125	Sulfotransferase family cytosolic 1B member 1 OS=Gallus gallus GN=SULT1B1 PE=2 SV=1	PF00685	Sulfotransferase domain	--	--	GO:0008146	sulfotransferase activity	--	--	KOG1584	Sulfotransferase
comp100249_c0	2250.69	111.996	4.3288	2.56e-06	0.0022814	2177	147906542	NP_001080895.1	2259	0	tissue-nonspecific alkaline phosphatase precursor [Xenopus laevis] >gi|27696248|gb|AAH43760.1| Alpl-prov protein [Xenopus laevis]	K01077	E3.1.3.1, phoA, phoB	alkaline phosphatase	http://www.genome.jp/dbget-bin/www_bget?ko:K01077	Q29486	2110	0	Alkaline phosphatase, tissue-nonspecific isozyme OS=Felis catus GN=ALPL PE=1 SV=1	PF01676//PF03490//PF00245	Metalloenzyme superfamily//Variant-surface-glycoprotein phospholipase C//Alkaline phosphatase	GO:0046486//GO:0016311//GO:0006650//GO:0008152//GO:0019497//GO:0046656	glycerolipid metabolic process//dephosphorylation//glycerophospholipid metabolic process//metabolic process//hexachlorocyclohexane metabolic process//folic acid biosynthetic process	GO:0003824//GO:0004035//GO:0046872//GO:0016791//GO:0047396	catalytic activity//alkaline phosphatase activity//metal ion binding//phosphatase activity//glycosylphosphatidylinositol diacylglycerol-lyase activity	--	--	KOG4126	Alkaline phosphatase
comp116497_c2	516.954	9.3188	5.7937	2.92e-06	0.0025795	496	16553888	BAB71612.1	273	1.32e-27	unnamed protein product [Homo sapiens]	--	--	--	--	A8K2U0	271	7.45e-26	Alpha-2-macroglobulin-like protein 1 OS=Homo sapiens GN=A2ML1 PE=1 SV=3	PF07677	A-macroglobulin receptor	GO:0052548	regulation of endopeptidase activity	GO:0030414	peptidase inhibitor activity	GO:0005615//GO:0005576	extracellular space//extracellular region	--	--
comp97679_c0	763.323	3.25125	7.8752	2.98e-06	0.0026061	1755	--	--	--	--	--	--	--	--	--	--	--	--	--	--	--	--	--	--	--	--	--	--	--
comp104168_c1	419.868	17.3975	4.593	3.15e-06	0.0026693	2697	--	--	--	--	--	--	--	--	--	--	--	--	--	--	--	--	--	--	--	--	--	--	--
comp64564_c0	1940.49	31.812	5.9307	3.26e-06	0.0027027	334	--	--	--	--	--	--	--	--	--	--	--	--	--	--	--	--	--	--	--	--	--	--	--
comp104686_c0	291.322	2.13205	7.0942	3.5e-06	0.0028194	1602	--	--	--	--	--	--	--	--	--	--	--	--	--	--	--	--	--	--	--	--	--	--	--
comp92708_c0	43.0635	0.665026	6.0169	3.5e-06	0.0028194	575	--	--	--	--	--	--	--	--	--	--	--	--	--	--	--	--	--	--	--	--	--	--	--
comp108609_c0	7366.88	372.278	4.3066	3.62e-06	0.0028324	2384	363735762	XP_003641605.1	1690	0	PREDICTED: UDP-glucuronosyltransferase 1-9 isoform 1 [Gallus gallus]	K00699	UGT	glucuronosyltransferase	http://www.genome.jp/dbget-bin/www_bget?ko:K00699	Q64550	1587	0	UDP-glucuronosyltransferase 1-1 OS=Rattus norvegicus GN=Ugt1a1 PE=1 SV=1	PF04101//PF02251//PF00201//PF01975	Glycosyltransferase family 28 C-terminal domain//Proteasome activator pa28 alpha subunit//UDP-glucoronosyl and UDP-glucosyl transferase//Survival protein SurE	GO:0008152//GO:0005975//GO:0030259	metabolic process//carbohydrate metabolic process//lipid glycosylation	GO:0016758//GO:0030246//GO:0016787	transferase activity, transferring hexosyl groups//carbohydrate binding//hydrolase activity	GO:0008537	proteasome activator complex	KOG1192	UDP-glucuronosyl and UDP-glucosyl transferase
comp79641_c0	25.1492	0	Inf	3.58e-06	0.0028324	368	--	--	--	--	--	--	--	--	--	--	--	--	--	--	--	--	--	--	--	--	--	--	--
comp91880_c0	38.4189	0.413313	6.5384	3.61e-06	0.0028324	684	--	--	--	--	--	--	--	--	--	--	--	--	--	--	--	--	--	--	--	--	--	--	--
comp123844_c0	73.6778	0.227085	8.3419	3.82e-06	0.0029002	261	--	--	--	--	--	--	--	--	--	--	--	--	--	--	--	--	--	--	--	--	--	--	--
comp40751_c0	58.3149	1.33005	5.4543	3.88e-06	0.0029002	448	--	--	--	--	--	--	--	--	--	--	--	--	--	PF00895	ATP synthase protein 8	GO:0015986//GO:0015992	ATP synthesis coupled proton transport//proton transport	GO:0015078	hydrogen ion transmembrane transporter activity	GO:0000276	mitochondrial proton-transporting ATP synthase complex, coupling factor F(o)	--	--
comp107518_c0	203.527	5.52505	5.2031	4.08e-06	0.0029941	2128	147904744	NP_001088589.1	2481	0	pyridine nucleotide-disulphide oxidoreductase domain 2 [Xenopus laevis] >gi|54648504|gb|AAH85048.1| LOC495473 protein [Xenopus laevis]	--	--	--	--	Q8N2H3	2138	0	Pyridine nucleotide-disulfide oxidoreductase domain-containing protein 2 OS=Homo sapiens GN=PYROXD2 PE=2 SV=2	PF00732//PF03739//PF00070//PF05834//PF00734//PF01266//PF01593//PF01134//PF07992	GMC oxidoreductase//Predicted permease YjgP/YjgQ family//Pyridine nucleotide-disulphide oxidoreductase//Lycopene cyclase protein//Fungal cellulose binding domain//FAD dependent oxidoreductase//Flavin containing amine oxidoreductase//Glucose inhibited division protein A//Pyridine nucleotide-disulphide oxidoreductase	GO:0008033//GO:0055114//GO:0005975//GO:0016117	tRNA processing//oxidation-reduction process//carbohydrate metabolic process//carotenoid biosynthetic process	GO:0030248//GO:0050660//GO:0016491//GO:0016705//GO:0016614//GO:0004553	cellulose binding//flavin adenine dinucleotide binding//oxidoreductase activity//oxidoreductase activity, acting on paired donors, with incorporation or reduction of molecular oxygen//oxidoreductase activity, acting on CH-OH group of donors//hydrolase activity, hydrolyzing O-glycosyl compounds	GO:0016021//GO:0005576	integral to membrane//extracellular region	KOG4254	Phytoene desaturase
comp86335_c0	217.003	8.81407	4.6218	4.13e-06	0.0030027	710	--	--	--	--	--	--	--	--	--	--	--	--	--	--	--	--	--	--	--	--	--	--	--
comp105313_c0	701.012	6.32649	6.7919	4.25e-06	0.0030198	1195	--	--	--	--	--	--	--	--	--	--	--	--	--	--	--	--	--	--	--	--	--	--	--
comp109741_c0	237677	11302	4.3943	4.2e-06	0.0030198	3306	148228173	NP_001080899.1	1808	0	glutamate-ammonia ligase (glutamine synthase) [Xenopus laevis] >gi|32450565|gb|AAH54153.1| Glul-prov protein [Xenopus laevis]	K01915	glnA	glutamine synthetase	http://www.genome.jp/dbget-bin/www_bget?ko:K01915	Q8HZM5	1739	0	Glutamine synthetase OS=Canis familiaris GN=GLUL PE=1 SV=3	PF00120//PF03951	Glutamine synthetase, catalytic domain//Glutamine synthetase, beta-Grasp domain	GO:0006542//GO:0019482//GO:0019530//GO:0009252//GO:0006522//GO:0006807//GO:0006531	glutamine biosynthetic process//beta-alanine metabolic process//taurine metabolic process//peptidoglycan biosynthetic process//alanine metabolic process//nitrogen compound metabolic process//aspartate metabolic process	GO:0005524//GO:0004356//GO:0004351	ATP binding//glutamate-ammonia ligase activity//glutamate decarboxylase activity	GO:0005739	mitochondrion	KOG0683	Glutamine synthetase
comp27971_c0	58.7426	0.755137	6.2815	4.26e-06	0.0030198	239	426225574	XP_004006940.1	153	3.06e-10	PREDICTED: alpha-2-macroglobulin-like protein 1 [Ovis aries]	--	--	--	--	A8K2U0	135	4.18e-09	Alpha-2-macroglobulin-like protein 1 OS=Homo sapiens GN=A2ML1 PE=1 SV=3	PF07678	A-macroglobulin complement component	--	--	--	--	GO:0005615	extracellular space	--	--
comp110495_c1	8434.09	434.33	4.2794	4.54e-06	0.0031194	4108	118573094	Q66TN7.2	2571	0	RecName: Full=Ovochymase-2; AltName: Full=Oviductal protease; AltName: Full=Oviductin; Flags: Precursor >gi|77691998|gb|AAU11501.2| oviductin [Rhinella arenarum]	--	--	--	--	Q66TN7	2571	0	Ovochymase-2 OS=Rhinella arenarum GN=OVCH2 PE=2 SV=2	PF00089//PF03121	Trypsin//Herpesviridae UL52/UL70 DNA primase	GO:0006508//GO:0006269//GO:0006351//GO:0006260	proteolysis//DNA replication, synthesis of RNA primer//transcription, DNA-dependent//DNA replication	GO:0003896//GO:0008233//GO:0004252	DNA primase activity//peptidase activity//serine-type endopeptidase activity	GO:0005730//GO:0005657	nucleolus//replication fork	KOG3627	Trypsin
comp426763_c0	50.3075	1.07834	5.5439	4.54e-06	0.0031194	1062	--	--	--	--	--	--	--	--	--	--	--	--	--	--	--	--	--	--	--	--	--	--	--
comp103898_c2	1971.8	102.109	4.2713	4.59e-06	0.003121	802	148227447	NP_001087368.1	748	2.8e-97	crystallin, gamma D [Xenopus laevis] >gi|51873823|gb|AAH78626.1| MGC85594 protein [Xenopus laevis]	--	--	--	--	P55940	688	2.48e-89	Gamma-crystallin-3 OS=Xenopus laevis GN=cryg3 PE=3 SV=1	PF08964	Beta/Gamma crystallin	GO:0016337	cell-cell adhesion	--	--	GO:0016020	membrane	--	--
comp101471_c0	592.849	28.575	4.3748	4.65e-06	0.0031381	1890	163914535	NP_001106351.1	1018	2.39e-127	uncharacterized protein LOC100127315 [Xenopus laevis] >gi|161611674|gb|AAI55929.1| LOC100127315 protein [Xenopus laevis] >gi|213625974|gb|AAI69404.1| Hypothetical protein LOC100127315 [Xenopus laevis] >gi|213626414|gb|AAI69402.1| Hypothetical protein LOC100127315 [Xenopus laevis]	--	--	--	--	Q8BMK4	486	2.02e-51	Cytoskeleton-associated protein 4 OS=Mus musculus GN=Ckap4 PE=2 SV=2	PF09177//PF03884//PF02183//PF00621//PF04513//PF13851//PF00038//PF04108//PF00015//PF08702	Syntaxin 6, N-terminal//Domain of unknown function (DUF329)//Homeobox associated leucine zipper//RhoGEF domain//Baculovirus polyhedron envelope protein, PEP, C terminus//Growth-arrest specific micro-tubule binding//Intermediate filament protein//Autophagy protein Apg17//Methyl-accepting chemotaxis protein (MCP) signalling domain//Fibrinogen alpha/beta chain family	GO:0006355//GO:0030168//GO:0035023//GO:0051258//GO:0006914//GO:0043087//GO:0048870//GO:0048193//GO:0007165	regulation of transcription, DNA-dependent//platelet activation//regulation of Rho protein signal transduction//protein polymerization//autophagy//regulation of GTPase activity//cell motility//Golgi vesicle transport//signal transduction	GO:0005089//GO:0005102//GO:0005198//GO:0008270//GO:0004871//GO:0030674//GO:0003677	Rho guanyl-nucleotide exchange factor activity//receptor binding//structural molecule activity//zinc ion binding//signal transducer activity//protein binding, bridging//DNA binding	GO:0005882//GO:0019031//GO:0005577//GO:0019028//GO:0016020//GO:0005634//GO:0031514	intermediate filament//viral envelope//fibrinogen complex//viral capsid//membrane//nucleus//motile cilium	--	--
comp110113_c0	183.839	8.32631	4.4646	4.88e-06	0.0032376	1935	301626610	XP_002942483.1	1364	5.54e-175	PREDICTED: A disintegrin and metalloproteinase with thrombospondin motifs 4-like [Xenopus (Silurana) tropicalis]	K07764	ADAMTS4	a disintegrin and metalloproteinase with thrombospondin motifs 4	http://www.genome.jp/dbget-bin/www_bget?ko:K07764	Q9TT93	1051	1.02e-129	A disintegrin and metalloproteinase with thrombospondin motifs 4 OS=Bos taurus GN=ADAMTS4 PE=1 SV=3	PF05986	ADAM-TS Spacer 1	--	--	GO:0004222	metalloendopeptidase activity	GO:0031012	extracellular matrix	KOG3538	Disintegrin metalloproteinases with thrombospondin repeats
comp64704_c0	2042.07	4.31993	8.8848	4.97e-06	0.0032754	941	--	--	--	--	--	--	--	--	--	--	--	--	--	--	--	--	--	--	--	--	--	--	--
comp86327_c0	5926.16	111.7	5.7294	5.13e-06	0.0033521	646	--	--	--	--	--	--	--	--	--	--	--	--	--	--	--	--	--	--	--	--	--	--	--
comp93575_c0	31.0064	0.251712	6.9446	5.31e-06	0.003417	530	--	--	--	--	--	--	--	--	--	--	--	--	--	--	--	--	--	--	--	--	--	--	--
comp112522_c0	1501.36	87.1933	4.1059	5.46e-06	0.0034854	3275	147902142	NP_001085078.1	1423	0	TNFAIP3 interacting protein 2 [Xenopus laevis] >gi|47940001|gb|AAH72365.1| MGC83548 protein [Xenopus laevis]	--	--	--	--	Q99JG7	799	8.91e-94	TNFAIP3-interacting protein 2 OS=Mus musculus GN=Tnip2 PE=1 SV=1	PF07749//PF01216//PF05399	Endoplasmic reticulum protein ERp29, C-terminal domain//Calsequestrin//Ectropic viral integration site 2A protein (EVI2A)	--	--	GO:0005509	calcium ion binding	GO:0005783//GO:0016021	endoplasmic reticulum//integral to membrane	--	--
comp112445_c3	4877.8	2.88719	10.722	5.57e-06	0.0035026	997	--	--	--	--	--	--	--	--	--	--	--	--	--	PF02326	Plant ATP synthase F0	GO:0015986//GO:0015992	ATP synthesis coupled proton transport//proton transport	GO:0015078	hydrogen ion transmembrane transporter activity	GO:0000276	mitochondrial proton-transporting ATP synthase complex, coupling factor F(o)	--	--
comp113239_c4	6601.59	252.189	4.7102	5.61e-06	0.0035026	619	--	--	--	--	--	--	--	--	--	--	--	--	--	--	--	--	--	--	--	--	--	--	--
comp116065_c2	2093.64	103.035	4.3448	5.62e-06	0.0035026	1148	--	--	--	--	--	--	--	--	--	--	--	--	--	--	--	--	--	--	--	--	--	--	--
comp64547_c1	86.4228	2.89558	4.8995	5.89e-06	0.0036187	372	--	--	--	--	--	--	--	--	--	--	--	--	--	--	--	--	--	--	--	--	--	--	--
comp101716_c0	58.7877	1.60639	5.1936	5.93e-06	0.0036195	1787	--	--	--	--	--	--	--	--	--	--	--	--	--	--	--	--	--	--	--	--	--	--	--
comp101151_c0	7416.8	409.692	4.1782	6.16e-06	0.003719	2788	301605201	XP_002932230.1	1560	0	PREDICTED: serine/threonine-protein kinase pim-3-like [Xenopus (Silurana) tropicalis]	K08807	PIM3	proto-oncogene serine/threonine-protein kinase Pim-3	http://www.genome.jp/dbget-bin/www_bget?ko:K08807	Q9PU85	1491	0	Serine/threonine-protein kinase pim-3 OS=Coturnix coturnix japonica GN=PIM3 PE=2 SV=1	PF01163//PF00069//PF07714//PF06293//PF06414//PF03618//PF02201	RIO1 family//Protein kinase domain//Protein tyrosine kinase//Lipopolysaccharide kinase (Kdo/WaaP) family//Zeta toxin//Kinase/pyrophosphorylase//SWIB/MDM2 domain	GO:0009103//GO:0009069//GO:0016310//GO:0006468	lipopolysaccharide biosynthetic process//serine family amino acid metabolic process//phosphorylation//protein phosphorylation	GO:0004674//GO:0016773//GO:0004672//GO:0016772//GO:0003824//GO:0005515//GO:0005524//GO:0016301	protein serine/threonine kinase activity//phosphotransferase activity, alcohol group as acceptor//protein kinase activity//transferase activity, transferring phosphorus-containing groups//catalytic activity//protein binding//ATP binding//kinase activity	GO:0016020	membrane	KOG0583	Serine/threonine protein kinase
comp101399_c0	72.6759	2.07496	5.1303	6.55e-06	0.003719	539	--	--	--	--	--	--	--	--	--	--	--	--	--	PF11023	Protein of unknown function (DUF2614)	--	--	--	--	GO:0005887	integral to plasma membrane	--	--
comp101726_c0	309.834	15.7864	4.2947	6.54e-06	0.003719	908	--	--	--	--	--	--	--	--	--	--	--	--	--	--	--	--	--	--	--	--	--	--	--
comp102589_c0	7026.41	388.943	4.1752	6.53e-06	0.003719	4542	188528959	NP_001120905.1	3912	0	ADAM metallopeptidase with thrombospondin type 1 motif, 1 precursor [Xenopus (Silurana) tropicalis] >gi|183986221|gb|AAI66354.1| adamts1 protein [Xenopus (Silurana) tropicalis]	K08617	ADAMTS1	a disintegrin and metalloproteinase with thrombospondin motifs 1	http://www.genome.jp/dbget-bin/www_bget?ko:K08617	Q9UHI8	3455	0	A disintegrin and metalloproteinase with thrombospondin motifs 1 OS=Homo sapiens GN=ADAMTS1 PE=1 SV=4	PF05986//PF10462//PF01421//PF01562	ADAM-TS Spacer 1//Peptidase M66//Reprolysin (M12B) family zinc metalloprotease//Reprolysin family propeptide	GO:0006508	proteolysis	GO:0046872//GO:0004222//GO:0008270	metal ion binding//metalloendopeptidase activity//zinc ion binding	GO:0031012//GO:0005578	extracellular matrix//proteinaceous extracellular matrix	KOG3538	Disintegrin metalloproteinases with thrombospondin repeats
comp113589_c6	33.6192	0.372456	6.4961	6.19e-06	0.003719	596	--	--	--	--	--	--	--	--	--	--	--	--	--	PF12567	Leukocyte receptor CD45	GO:0006470//GO:0050852//GO:0006570	protein dephosphorylation//T cell receptor signaling pathway//tyrosine metabolic process	GO:0004725	protein tyrosine phosphatase activity	--	--	--	--
comp15751_c0	80.4394	2.62764	4.9361	6.44e-06	0.003719	640	118092131	XP_001235490.1	148	8.37e-09	PREDICTED: alpha-1-antichymotrypsin [Gallus gallus]	--	--	--	--	Q8IW75	129	1.53e-07	Serpin A12 OS=Homo sapiens GN=SERPINA12 PE=2 SV=1	PF06144//PF13506	DNA polymerase III, delta subunit//Glycosyl transferase family 21	GO:0006260	DNA replication	GO:0016757//GO:0003677//GO:0003887	transferase activity, transferring glycosyl groups//DNA binding//DNA-directed DNA polymerase activity	GO:0042575//GO:0009360	DNA polymerase complex//DNA polymerase III complex	--	--
comp87839_c0	22.9865	0	Inf	6.45e-06	0.003719	513	--	--	--	--	--	--	--	--	--	--	--	--	--	PF02445	Quinolinate synthetase A protein	GO:0009435	NAD biosynthetic process	GO:0008987	quinolinate synthetase A activity	GO:0019804	quinolinate synthetase complex	--	--
comp94204_c0	1420.27	1.92359	9.5282	6.33e-06	0.003719	1033	301627098	XP_002942715.1	327	5.2e-33	PREDICTED: hypothetical protein LOC100493190 [Xenopus (Silurana) tropicalis]	--	--	--	--	Q9CQD7	156	6.19e-11	phospholipase A2 inhibitor and Ly6/PLAUR domain-containing protein OS=Mus musculus GN=Pinlyp PE=2 SV=1	--	--	--	--	--	--	--	--	--	--
comp94416_c0	49.6205	1.06211	5.5459	6.36e-06	0.003719	582	--	--	--	--	--	--	--	--	--	--	--	--	--	PF00819//PF00711	Myotoxin//Beta defensin	GO:0006952//GO:0044564	defense response//envenomation resulting in occlusion of the pore of voltage-gated potassium channel in other organism	--	--	GO:0005576	extracellular region	--	--
comp115786_c1	52365.7	1786.13	4.8737	6.67e-06	0.0037663	960	147905311	NP_001090602.1	489	1.11e-51	uncharacterized protein LOC100036845 precursor [Xenopus laevis] >gi|120538599|gb|AAI29065.1| LOC100036845 protein [Xenopus laevis]	--	--	--	--	Q3UU35	438	4.08e-46	Ovostatin homolog OS=Mus musculus GN=Ovos PE=2 SV=2	PF00207//PF05326//PF07678	Alpha-2-macroglobulin family//Seminal vesicle autoantigen (SVA)//A-macroglobulin complement component	--	--	GO:0004866	endopeptidase inhibitor activity	GO:0005576//GO:0005615	extracellular region//extracellular space	KOG1366	Alpha-macroglobulin
comp110705_c0	3853.63	217.674	4.146	6.81e-06	0.0038154	1700	60551294	AAH91054.1	162	4.65e-10	LOC594877 protein, partial [Xenopus (Silurana) tropicalis]	--	--	--	--	P84157	146	3.35e-09	Matrix-remodeling-associated protein 7 OS=Homo sapiens GN=MXRA7 PE=1 SV=1	--	--	--	--	--	--	--	--	--	--
comp83220_c0	587.706	29.6949	4.3068	6.94e-06	0.0038627	284	--	--	--	--	--	--	--	--	--	--	--	--	--	--	--	--	--	--	--	--	--	--	--
comp97226_c0	43.1798	0.941365	5.5195	7.14e-06	0.0039477	1939	--	--	--	--	--	--	--	--	--	--	--	--	--	--	--	--	--	--	--	--	--	--	--
comp111109_c0	80.5217	1.64725	5.6112	7.4e-06	0.0040368	1738	301605132	XP_002932212.1	216	1.68e-16	PREDICTED: LINE-1 type transposase domain-containing protein 1-like [Xenopus (Silurana) tropicalis]	--	--	--	--	--	--	--	--	--	--	--	--	--	--	--	--	--	--
comp115786_c0	129654	2998.78	5.4341	7.52e-06	0.0040801	1387	147905311	NP_001090602.1	348	3.82e-32	uncharacterized protein LOC100036845 precursor [Xenopus laevis] >gi|120538599|gb|AAI29065.1| LOC100036845 protein [Xenopus laevis]	--	--	--	--	P01023	214	1.12e-16	Alpha-2-macroglobulin OS=Homo sapiens GN=A2M PE=1 SV=3	PF07678	A-macroglobulin complement component	--	--	--	--	GO:0005615	extracellular space	--	--
comp30123_c0	39.4201	0.755137	5.7061	8.67e-06	0.0045828	340	--	--	--	--	--	--	--	--	--	--	--	--	--	--	--	--	--	--	--	--	--	--	--
comp112259_c1	332.13	4.82518	6.105	9.03e-06	0.0047114	1034	--	--	--	--	--	--	--	--	--	--	--	--	--	--	--	--	--	--	--	--	--	--	--
comp107793_c1	550.128	31.3138	4.1349	1.03e-05	0.0052875	1102	--	--	--	--	--	--	--	--	--	--	--	--	--	--	--	--	--	--	--	--	--	--	--
comp113338_c0	51.4593	0	Inf	1.02e-05	0.0052875	507	--	--	--	--	--	--	--	--	--	--	--	--	--	--	--	--	--	--	--	--	--	--	--
comp83616_c0	2972.21	7.74539	8.584	1.08e-05	0.0054868	1964	148237602	NP_001086303.1	1551	0	secernin 1 [Xenopus laevis] >gi|49256357|gb|AAH74455.1| MGC84738 protein [Xenopus laevis]	K14358	SCRN	secernin	http://www.genome.jp/dbget-bin/www_bget?ko:K14358	P83939	1401	0	Secernin-1 OS=Bos taurus GN=SCRN1 PE=1 SV=2	PF03417//PF03577	Acyl-coenzyme A:6-aminopenicillanic acid acyl-transferase//Peptidase family C69	GO:0042318//GO:0006508	penicillin biosynthetic process//proteolysis	GO:0016805	dipeptidase activity	--	--	--	--
comp103701_c0	1247.74	68.4784	4.1875	1.15e-05	0.0057456	1514	58332132	NP_001011218.1	1184	2.1e-158	mediator of RNA polymerase II transcription subunit 4 [Xenopus (Silurana) tropicalis] >gi|82179512|sp|Q5M8Y7.1|MED4_XENTR RecName: Full=Mediator of RNA polymerase II transcription subunit 4; AltName: Full=Mediator complex subunit 4 >gi|56556323|gb|AAH87778.1| hypothetical LOC496653 [Xenopus (Silurana) tropicalis]	K15146	MED4	mediator of RNA polymerase II transcription subunit 4	http://www.genome.jp/dbget-bin/www_bget?ko:K15146	Q5M8Y7	1184	1.42e-159	Mediator of RNA polymerase II transcription subunit 4 OS=Xenopus tropicalis GN=med4 PE=2 SV=1	PF13499//PF10186//PF10018	EF-hand domain pair//UV radiation resistance protein and autophagy-related subunit 14//Vitamin-D-receptor interacting Mediator subunit 4	GO:0010508//GO:0006357	positive regulation of autophagy//regulation of transcription from RNA polymerase II promoter	GO:0001104//GO:0005509	RNA polymerase II transcription cofactor activity//calcium ion binding	GO:0016592	mediator complex	KOG4552	Vitamin-D-receptor interacting protein complex component
comp61564_c0	27.5541	0.227085	6.9229	1.26e-05	0.0062316	555	301610675	XP_002934864.1	359	1.08e-40	PREDICTED: cocaine- and amphetamine-regulated transcript protein [Xenopus (Silurana) tropicalis]	--	--	--	--	Q16568	329	2.1e-37	Cocaine- and amphetamine-regulated transcript protein OS=Homo sapiens GN=CARTPT PE=1 SV=1	PF06373	Cocaine and amphetamine regulated transcript protein (CART)	GO:0000186//GO:0001678//GO:0008343//GO:0009267//GO:0032099//GO:0007186	activation of MAPKK activity//cellular glucose homeostasis//adult feeding behavior//cellular response to starvation//negative regulation of appetite//G-protein coupled receptor signaling pathway	--	--	GO:0005615	extracellular space	--	--
comp96771_c0	105.813	3.96187	4.7392	1.28e-05	0.0062807	2746	55926107	NP_001007496.1	546	3.19e-62	complexin 2 [Xenopus (Silurana) tropicalis] >gi|51258162|gb|AAH79932.1| cplx2 protein [Xenopus (Silurana) tropicalis]	K15294	CPLX1_2	complexin-1/2	http://www.genome.jp/dbget-bin/www_bget?ko:K15294	P84087	542	7.62e-63	Complexin-2 OS=Rattus norvegicus GN=Cplx2 PE=1 SV=1	PF05051//PF04111//PF05835//PF02724//PF03194//PF00539	Cytochrome C oxidase copper chaperone (COX17)//Autophagy protein Apg6//Synaphin protein//CDC45-like protein//LUC7 N_terminus//Transactivating regulatory protein (Tat)	GO:0006376//GO:0006914//GO:0006270//GO:0006836//GO:0006355//GO:0006825	mRNA splice site selection//autophagy//DNA replication initiation//neurotransmitter transport//regulation of transcription, DNA-dependent//copper ion transport	GO:0003700//GO:0016531//GO:0019905//GO:0003729//GO:0005507	sequence-specific DNA binding transcription factor activity//copper chaperone activity//syntaxin binding//mRNA binding//copper ion binding	GO:0005667//GO:0005758//GO:0005685//GO:0042025	transcription factor complex//mitochondrial intermembrane space//U1 snRNP//host cell nucleus	--	--
comp28185_c0	612.034	35.8141	4.095	1.33e-05	0.006488	292	--	--	--	--	--	--	--	--	--	--	--	--	--	--	--	--	--	--	--	--	--	--	--
comp87708_c0	163.262	9.14219	4.1585	1.45e-05	0.0069884	464	--	--	--	--	--	--	--	--	--	--	--	--	--	--	--	--	--	--	--	--	--	--	--
comp110929_c0	3956.66	256.491	3.9473	1.47e-05	0.0070374	1641	--	--	--	--	--	--	--	--	--	--	--	--	--	--	--	--	--	--	--	--	--	--	--
comp86567_c0	23808.5	1035.43	4.5232	1.58e-05	0.0075035	813	62860100	NP_001016627.1	710	1.2e-91	anterior gradient protein 2 precursor [Xenopus (Silurana) tropicalis] >gi|123893409|sp|Q28ID5.1|AGR2_XENTR RecName: Full=Anterior gradient protein 2; Flags: Precursor >gi|89269530|emb|CAJ82848.1| anterior gradient 2 homolog (Xenopus laevis) [Xenopus (Silurana) tropicalis]	--	--	--	--	Q28ID5	710	8.1e-93	Anterior gradient protein 2 OS=Xenopus tropicalis GN=agr2 PE=2 SV=1	--	--	GO:0060575	intestinal epithelial cell differentiation	--	--	GO:0005576	extracellular region	--	--
comp87173_c0	65.605	0.640399	6.6787	1.64e-05	0.0077422	324	--	--	--	--	--	--	--	--	--	--	--	--	--	--	--	--	--	--	--	--	--	--	--
comp97173_c0	226.219	12.433	4.1855	1.67e-05	0.0078043	661	--	--	--	--	--	--	--	--	--	--	--	--	--	PF00654	Voltage gated chloride channel	GO:0055085//GO:0006821	transmembrane transport//chloride transport	GO:0005247	voltage-gated chloride channel activity	GO:0016020	membrane	--	--
comp76728_c0	18.7656	0	Inf	1.72e-05	0.0080109	678	--	--	--	--	--	--	--	--	--	--	--	--	--	--	--	--	--	--	--	--	--	--	--
comp100199_c0	614.842	33.999	4.1767	1.74e-05	0.0080675	1111	--	--	--	--	--	--	--	--	--	--	--	--	--	--	--	--	--	--	--	--	--	--	--
comp106297_c0	100.255	4.4341	4.4989	1.8e-05	0.008255	1096	--	--	--	--	--	--	--	--	--	--	--	--	--	--	--	--	--	--	--	--	--	--	--
comp110415_c0	3117.09	189.381	4.0408	1.82e-05	0.0082857	1833	--	--	--	--	--	--	--	--	--	--	--	--	--	--	--	--	--	--	--	--	--	--	--
comp112543_c0	615.596	35.6896	4.1084	1.88e-05	0.0084161	832	--	--	--	--	--	--	--	--	--	--	--	--	--	--	--	--	--	--	--	--	--	--	--
comp81206_c0	26.0702	0.227085	6.843	1.88e-05	0.0084161	737	--	--	--	--	--	--	--	--	--	--	--	--	--	--	--	--	--	--	--	--	--	--	--
comp109306_c0	71.2015	1.91519	5.2163	1.95e-05	0.0086873	1564	--	--	--	--	--	--	--	--	--	--	--	--	--	--	--	--	--	--	--	--	--	--	--
comp114781_c0	292.214	18.0813	4.0145	1.99e-05	0.0088458	1290	--	--	--	--	--	--	--	--	--	--	--	--	--	--	--	--	--	--	--	--	--	--	--
comp106339_c0	18.8664	0	Inf	2.02e-05	0.0089041	415	--	--	--	--	--	--	--	--	--	--	--	--	--	--	--	--	--	--	--	--	--	--	--
comp112501_c3	429.156	28.3097	3.9221	2.07e-05	0.0090911	1717	156717406	NP_001096243.1	1507	0	nicotinamide mononucleotide adenylyltransferase 2 [Xenopus (Silurana) tropicalis] >gi|182667938|sp|A4IH61.1|NMNA2_XENTR RecName: Full=Nicotinamide mononucleotide adenylyltransferase 2; Short=NMN adenylyltransferase 2; AltName: Full=Nicotinate-nucleotide adenylyltransferase 1; Short=NaMN adenylyltransferase 1 >gi|134023793|gb|AAI35389.1| nmnat2 protein [Xenopus (Silurana) tropicalis]	K06210	NMNAT	nicotinamide mononucleotide adenylyltransferase	http://www.genome.jp/dbget-bin/www_bget?ko:K06210	A4IH61	1507	0	Nicotinamide mononucleotide adenylyltransferase 2 OS=Xenopus tropicalis GN=nmnat2 PE=2 SV=1	PF01467	Cytidylyltransferase	GO:0019357//GO:0009058//GO:0009435//GO:0006769//GO:0046497	nicotinate nucleotide biosynthetic process//biosynthetic process//NAD biosynthetic process//nicotinamide metabolic process//nicotinate nucleotide metabolic process	GO:0000309//GO:0004515//GO:0003824//GO:0005524	nicotinamide-nucleotide adenylyltransferase activity//nicotinate-nucleotide adenylyltransferase activity//catalytic activity//ATP binding	GO:0005794	Golgi apparatus	KOG3199	Nicotinamide mononucleotide adenylyl transferase
comp115984_c0	6519.69	392.277	4.0549	2.09e-05	0.0091278	10909	301609355	XP_002934250.1	5766	0	PREDICTED: microtubule-associated serine/threonine-protein kinase 4-like [Xenopus (Silurana) tropicalis]	K08789	MAST	microtubule-associated serine/threonine kinase	http://www.genome.jp/dbget-bin/www_bget?ko:K08789	O15021	5133	0	Microtubule-associated serine/threonine-protein kinase 4 OS=Homo sapiens GN=MAST4 PE=1 SV=3	PF07714//PF00069//PF08926//PF05902//PF13180//PF00595//PF00657	Protein tyrosine kinase//Protein kinase domain//Domain of unknown function (DUF1908)//4.1 protein C-terminal domain (CTD)//PDZ domain//PDZ domain (Also known as DHR or GLGF)//GDSL-like Lipase/Acylhydrolase	GO:0016310//GO:0006468//GO:0006629//GO:0009069	phosphorylation//protein phosphorylation//lipid metabolic process//serine family amino acid metabolic process	GO:0005515//GO:0005524//GO:0000287//GO:0004674//GO:0005198//GO:0016788//GO:0003779//GO:0004672	protein binding//ATP binding//magnesium ion binding//protein serine/threonine kinase activity//structural molecule activity//hydrolase activity, acting on ester bonds//actin binding//protein kinase activity	GO:0005856	cytoskeleton	KOG0606	Microtubule-associated serine/threonine kinase and related proteins
comp107368_c0	170.847	4.22325	5.3382	2.1e-05	0.0091358	1652	163914529	NP_001106348.1	1541	0	protein kinase, AMP-activated, gamma 3 non-catalytic subunit [Xenopus laevis] >gi|161612001|gb|AAI55924.1| LOC100127310 protein [Xenopus laevis]	K07200	PRKAG	5'-AMP-activated protein kinase, regulatory gamma subunit	http://www.genome.jp/dbget-bin/www_bget?ko:K07200	Q2LL38	1236	4.79e-163	5'-AMP-activated protein kinase subunit gamma-3 OS=Bos taurus GN=PRKAG3 PE=2 SV=2	PF00571	CBS domain	--	--	GO:0030554	adenyl nucleotide binding	--	--	KOG1764	5'-AMP-activated protein kinase, gamma subunit
comp99124_c0	347.769	23.2861	3.9006	2.27e-05	0.0097	422	--	--	--	--	--	--	--	--	--	--	--	--	--	--	--	--	--	--	--	--	--	--	--
comp101039_c0	5034.68	330.644	3.9285	2.3e-05	0.0097232	1351	--	--	--	--	--	--	--	--	--	--	--	--	--	--	--	--	--	--	--	--	--	--	--
comp109510_c0	1204.29	3.04696	8.6266	2.42e-05	0.010131	1694	--	--	--	--	--	--	--	--	--	--	--	--	--	--	--	--	--	--	--	--	--	--	--
comp104121_c0	50.0279	0.186228	8.0695	2.55e-05	0.010527	1249	--	--	--	--	--	--	--	--	--	--	--	--	--	--	--	--	--	--	--	--	--	--	--
comp106905_c0	156976	2983.65	5.7173	2.72e-05	0.01111	2132	301613175	XP_002936088.1	655	3.11e-70	PREDICTED: hypothetical protein LOC100494604 [Xenopus (Silurana) tropicalis]	--	--	--	--	P98088	201	1.63e-14	Mucin-5AC (Fragments) OS=Homo sapiens GN=MUC5AC PE=1 SV=3	--	--	--	--	--	--	--	--	--	--
comp111761_c5	353.342	22.8704	3.9495	2.83e-05	0.011458	1126	--	--	--	--	--	--	--	--	--	--	--	--	--	--	--	--	--	--	--	--	--	--	--
comp114679_c0	470.44	28.5426	4.0428	2.89e-05	0.011641	4376	148704989	EDL36936.1	3741	0	peroxidasin homolog (Drosophila) [Mus musculus]	K10788	EPX, EPO	eosinophil peroxidase	http://www.genome.jp/dbget-bin/www_bget?ko:K10788	Q3UQ28	3085	0	Peroxidasin homolog OS=Mus musculus GN=Pxdn PE=2 SV=2	PF07354//PF00560//PF05493//PF02480//PF03098	Zona-pellucida-binding protein (Sp38)//Leucine Rich Repeat//ATP synthase subunit H//Alphaherpesvirus glycoprotein E//Animal haem peroxidase	GO:0015991//GO:0030198//GO:0006804//GO:0055114//GO:0006979//GO:0042744//GO:0015992//GO:0007339	ATP hydrolysis coupled proton transport//extracellular matrix organization//peroxidase reaction//oxidation-reduction process//response to oxidative stress//hydrogen peroxide catabolic process//proton transport//binding of sperm to zona pellucida	GO:0005201//GO:0015078//GO:0020037//GO:0004601//GO:0005515	extracellular matrix structural constituent//hydrogen ion transmembrane transporter activity//heme binding//peroxidase activity//protein binding	GO:0005576//GO:0033179//GO:0005615//GO:0005783//GO:0016020//GO:0005578//GO:0031012	extracellular region//proton-transporting V-type ATPase, V0 domain//extracellular space//endoplasmic reticulum//membrane//proteinaceous extracellular matrix//extracellular matrix	KOG2408	Peroxidase/oxygenase
comp109767_c3	248.826	14.5807	4.093	3.02e-05	0.012023	1128	--	--	--	--	--	--	--	--	--	--	--	--	--	--	--	--	--	--	--	--	--	--	--
comp91899_c0	97.9357	4.95615	4.3045	3.03e-05	0.012023	343	--	--	--	--	--	--	--	--	--	--	--	--	--	--	--	--	--	--	--	--	--	--	--
comp108731_c1	1417.98	94.8062	3.9027	3.13e-05	0.012361	2489	--	--	--	--	--	--	--	--	--	--	--	--	--	--	--	--	--	--	--	--	--	--	--
comp107793_c0	22.1971	0.227085	6.611	3.26e-05	0.012803	256	--	--	--	--	--	--	--	--	--	--	--	--	--	--	--	--	--	--	--	--	--	--	--
comp109017_c2	713.577	47.051	3.9228	3.32e-05	0.012973	1090	--	--	--	--	--	--	--	--	--	--	--	--	--	--	--	--	--	--	--	--	--	--	--
comp110715_c0	225.444	14.1824	3.9906	3.41e-05	0.013121	809	--	--	--	--	--	--	--	--	--	--	--	--	--	PF06506	Propionate catabolism activator	GO:0000160	phosphorelay signal transduction system	GO:0003677//GO:0000156//GO:0005524	DNA binding//phosphorelay response regulator activity//ATP binding	--	--	--	--
comp82633_c0	26.4598	0.43794	5.9169	3.42e-05	0.013121	1073	301626590	XP_002942472.1	844	6.17e-98	PREDICTED: G-protein coupled receptor 98-like [Xenopus (Silurana) tropicalis]	--	--	--	--	Q8WXG9	600	1.23e-66	G-protein coupled receptor 98 OS=Homo sapiens GN=GPR98 PE=1 SV=2	PF03160	Calx-beta domain	GO:0007218//GO:0007154//GO:0007186	neuropeptide signaling pathway//cell communication//G-protein coupled receptor signaling pathway	GO:0004930	G-protein coupled receptor activity	GO:0016021//GO:0005886	integral to membrane//plasma membrane	--	--
comp99675_c0	21.8183	0	Inf	3.59e-05	0.013735	512	--	--	--	--	--	--	--	--	--	--	--	--	--	--	--	--	--	--	--	--	--	--	--
comp56354_c0	150.134	0.73051	7.6831	3.73e-05	0.01408	264	392578577	EIW71705.1	123	1.13e-07	hypothetical protein TREMEDRAFT_28290, partial [Tremella mesenterica DSM 1558]	--	--	--	--	--	--	--	--	--	--	--	--	--	--	--	--	--	--
comp78159_c0	17.5064	0	Inf	4.06e-05	0.015105	487	--	--	--	--	--	--	--	--	--	--	--	--	--	--	--	--	--	--	--	--	--	--	--
comp100307_c0	164.323	9.72785	4.0783	4.29e-05	0.01564	1134	--	--	--	--	--	--	--	--	--	--	--	--	--	--	--	--	--	--	--	--	--	--	--
comp104051_c0	81253.4	515.287	7.3009	4.31e-05	0.01564	2183	441611697	XP_003282753.2	196	6.18e-13	PREDICTED: LOW QUALITY PROTEIN: mucin-5AC [Nomascus leucogenys]	--	--	--	--	P98088	147	3.7e-08	Mucin-5AC (Fragments) OS=Homo sapiens GN=MUC5AC PE=1 SV=3	PF03635	Vacuolar protein sorting-associated protein 35	GO:0015031//GO:0042147	protein transport//retrograde transport, endosome to Golgi	--	--	GO:0030904	retromer complex	--	--
comp115380_c0	19111.4	9.75248	10.936	4.35e-05	0.01564	7852	363732502	XP_419956.3	6897	0	PREDICTED: protein GREB1 [Gallus gallus]	--	--	--	--	Q4ZG55	6597	0	Protein GREB1 OS=Homo sapiens GN=GREB1 PE=2 SV=1	PF00004//PF05410//PF08714//PF00642	ATPase family associated with various cellular activities (AAA)//Porcine arterivirus-type cysteine proteinase alpha//Formaldehyde-activating enzyme (Fae)//Zinc finger C-x8-C-x5-C-x3-H type (and similar)	GO:0006508//GO:0016051	proteolysis//carbohydrate biosynthetic process	GO:0046872//GO:0004197//GO:0005524//GO:0016840	metal ion binding//cysteine-type endopeptidase activity//ATP binding//carbon-nitrogen lyase activity	--	--	--	--
comp84752_c0	22.5864	0	Inf	4.31e-05	0.01564	416	--	--	--	--	--	--	--	--	--	--	--	--	--	--	--	--	--	--	--	--	--	--	--
comp92823_c0	2397.39	182.586	3.7148	4.35e-05	0.01564	1008	--	--	--	--	--	--	--	--	--	--	--	--	--	--	--	--	--	--	--	--	--	--	--
comp93371_c0	3567.71	139.01	4.6817	4.33e-05	0.01564	1965	118403642	NP_001072326.1	1016	6.86e-132	visinin-like 1 [Xenopus (Silurana) tropicalis] >gi|51947558|gb|AAU14261.1| GekBS053P [Gekko japonicus] >gi|111307871|gb|AAI21398.1| visinin-like 1 [Xenopus (Silurana) tropicalis] >gi|134025473|gb|AAI35565.1| visinin-like 1 [Xenopus (Silurana) tropicalis]	--	--	--	--	P62762	1012	1.5e-132	Visinin-like protein 1 OS=Rattus norvegicus GN=Vsnl1 PE=1 SV=2	PF13405//PF00628//PF10591//PF05478//PF04517//PF00036//PF13499//PF13202	EF-hand domain//PHD-finger//Secreted protein acidic and rich in cysteine Ca binding region//Prominin//Microvirus lysis protein (E), C terminus//EF hand//EF-hand domain pair//EF hand	GO:0007165//GO:0019054	signal transduction//modulation by virus of host process	GO:0005509//GO:0004857//GO:0005515	calcium ion binding//enzyme inhibitor activity//protein binding	GO:0016021//GO:0005578	integral to membrane//proteinaceous extracellular matrix	KOG0044	Ca2+ sensor (EF-Hand superfamily)
comp98641_c1	54.7949	2.41622	4.5032	4.29e-05	0.01564	361	--	--	--	--	--	--	--	--	--	--	--	--	--	--	--	--	--	--	--	--	--	--	--
comp110113_c1	77.761	4.36261	4.1558	4.4e-05	0.015734	1762	301626610	XP_002942483.1	1814	0	PREDICTED: A disintegrin and metalloproteinase with thrombospondin motifs 4-like [Xenopus (Silurana) tropicalis]	K07764	ADAMTS4	a disintegrin and metalloproteinase with thrombospondin motifs 4	http://www.genome.jp/dbget-bin/www_bget?ko:K07764	O75173	1312	2.88e-169	A disintegrin and metalloproteinase with thrombospondin motifs 4 OS=Homo sapiens GN=ADAMTS4 PE=1 SV=3	PF00413//PF01562//PF01421	Matrixin//Reprolysin family propeptide//Reprolysin (M12B) family zinc metalloprotease	GO:0006508	proteolysis	GO:0008270//GO:0004222	zinc ion binding//metalloendopeptidase activity	GO:0031012	extracellular matrix	KOG3538	Disintegrin metalloproteinases with thrombospondin repeats
comp101803_c0	1661.49	116.29	3.8367	4.59e-05	0.015751	1952	113931480	NP_001039191.1	850	2.64e-105	novel protein containing an Inosine-uridine preferring nucleoside hydrolase domain [Xenopus (Silurana) tropicalis] >gi|89273873|emb|CAJ82014.1| novel protein containing an Inosine-uridine preferring nucleoside hydrolase domain [Xenopus (Silurana) tropicalis]	--	--	--	--	P32986	291	2.47e-28	Uncharacterized protein in bps2 5'region (Fragment) OS=Acidianus ambivalens PE=3 SV=1	--	--	--	--	--	--	--	--	KOG2938	Predicted inosine-uridine preferring nucleoside hydrolase
comp102811_c0	465.508	32.756	3.829	4.61e-05	0.015751	1077	--	--	--	--	--	--	--	--	--	--	--	--	--	--	--	--	--	--	--	--	--	--	--
comp104706_c0	102.811	5.74609	4.1613	4.43e-05	0.015751	1111	--	--	--	--	--	--	--	--	--	--	--	--	--	PF03333	Adhesin biosynthesis transcription regulatory protein	GO:0006355	regulation of transcription, DNA-dependent	--	--	--	--	--	--
comp106444_c0	19452	182.731	6.7341	4.6e-05	0.015751	4498	338712450	XP_003362714.1	3168	0	PREDICTED: LOW QUALITY PROTEIN: mucin-5AC [Equus caballus]	--	--	--	--	P98088	3055	0	Mucin-5AC (Fragments) OS=Homo sapiens GN=MUC5AC PE=1 SV=3	PF04406	Type IIB DNA topoisomerase	GO:0006259	DNA metabolic process	GO:0003677//GO:0003824//GO:0005524	DNA binding//catalytic activity//ATP binding	GO:0005694	chromosome	KOG1216	von Willebrand factor and related coagulation proteins
comp110298_c0	396.487	0.478798	9.6936	4.55e-05	0.015751	1584	--	--	--	--	--	--	--	--	--	--	--	--	--	PF00193	Extracellular link domain	GO:0007155	cell adhesion	GO:0005540	hyaluronic acid binding	--	--	--	--
comp83925_c0	1560.32	125.477	3.6364	4.52e-05	0.015751	1437	--	--	--	--	--	--	--	--	--	--	--	--	--	PF12153//PF07500	LPS binding domain of CAP18 (C terminal)//Transcription factor S-II (TFIIS), central domain	GO:0006351//GO:0042742	transcription, DNA-dependent//defense response to bacterium	--	--	--	--	--	--
comp95705_c0	46.7311	0	Inf	4.47e-05	0.015751	537	--	--	--	--	--	--	--	--	--	--	--	--	--	--	--	--	--	--	--	--	--	--	--
comp94951_c0	555.503	44.7472	3.6339	4.96e-05	0.016668	1778	426248784	XP_004018139.1	167	3.93e-11	PREDICTED: pro-neuregulin-4, membrane-bound isoform [Ovis aries]	K05458	NRG4	neuregulin 4	http://www.genome.jp/dbget-bin/www_bget?ko:K05458	Q8WWG1	147	1.02e-09	Pro-neuregulin-4, membrane-bound isoform OS=Homo sapiens GN=NRG4 PE=2 SV=1	--	--	--	--	--	--	--	--	--	--
comp105328_c0	50.1658	2.12422	4.5617	5.04e-05	0.01686	1056	--	--	--	--	--	--	--	--	--	--	--	--	--	--	--	--	--	--	--	--	--	--	--
comp109566_c0	618.483	35.9568	4.1044	5.08e-05	0.016919	2826	301612953	XP_002935992.1	1575	0	PREDICTED: urotensin-2 receptor-like [Xenopus (Silurana) tropicalis]	K04241	UTS2R	urotensin 2 receptor	http://www.genome.jp/dbget-bin/www_bget?ko:K04241	P49684	1047	1.72e-131	Urotensin-2 receptor OS=Rattus norvegicus GN=Uts2r PE=1 SV=2	PF00001	7 transmembrane receptor (rhodopsin family)	GO:0007186	G-protein coupled receptor signaling pathway	GO:0004930	G-protein coupled receptor activity	GO:0016021	integral to membrane	KOG3656	FOG: 7 transmembrane receptor
comp113864_c0	128.723	8.21523	3.9698	5.29e-05	0.017425	923	1791243	AAB41224.1	140	5.71e-07	ORF2 [Rattus norvegicus]	--	--	--	--	P08548	137	8.52e-08	LINE-1 reverse transcriptase homolog OS=Nycticebus coucang PE=1 SV=1	--	--	--	--	--	--	--	--	--	--
comp106875_c0	35.3385	1.18468	4.8987	5.5e-05	0.017952	897	--	--	--	--	--	--	--	--	--	--	--	--	--	--	--	--	--	--	--	--	--	--	--
comp96684_c0	10978.3	843.693	3.7018	5.61e-05	0.018174	1533	45361162	NP_989175.1	705	1.1e-86	DNA damage-inducible transcript 4 protein [Xenopus (Silurana) tropicalis] >gi|82186373|sp|Q6P4J6.1|DDIT4_XENTR RecName: Full=DNA damage-inducible transcript 4 protein; AltName: Full=Protein regulated in development and DNA damage response 1; Short=REDD-1 >gi|38649184|gb|AAH63371.1| DNA-damage-inducible transcript 4 [Xenopus (Silurana) tropicalis]	K08270	DDIT4, REDD1	DNA-damage-inducible transcript 4	http://www.genome.jp/dbget-bin/www_bget?ko:K08270	Q6P4J6	705	7.4e-88	DNA damage-inducible transcript 4 protein OS=Xenopus tropicalis GN=ddit4 PE=2 SV=1	PF07809//PF00843	RTP801 C-terminal region//Arenavirus nucleocapsid protein	GO:0006915//GO:0009968	apoptotic process//negative regulation of signal transduction	--	--	GO:0005739//GO:0005737//GO:0019013	mitochondrion//cytoplasm//viral nucleocapsid	--	--
comp109327_c0	118.848	6.86529	4.1137	5.87e-05	0.018599	1149	--	--	--	--	--	--	--	--	--	--	--	--	--	--	--	--	--	--	--	--	--	--	--
comp97285_c0	40511.9	730.619	5.7931	6.05e-05	0.019081	1317	301612308	XP_002935659.1	251	5.75e-23	PREDICTED: WAP four-disulfide core domain protein 2-like [Xenopus (Silurana) tropicalis]	--	--	--	--	A7X4K1	138	1.09e-08	Waprin-Phi1 OS=Philodryas olfersii PE=2 SV=1	PF08452//PF00095//PF06369	DNA polymerase family B exonuclease domain, N-terminal//WAP-type (Whey Acidic Protein) 'four-disulfide core'//Sea anemone cytotoxic protein	GO:0006810//GO:0052331//GO:0006812//GO:0006260//GO:0046931	transport//hemolysis in other organism involved in symbiotic interaction//cation transport//DNA replication//pore complex assembly	GO:0003887//GO:0015267//GO:0030414	DNA-directed DNA polymerase activity//channel activity//peptidase inhibitor activity	GO:0046930//GO:0005576//GO:0042575	pore complex//extracellular region//DNA polymerase complex	--	--
comp65720_c0	54.7042	0.186228	8.1984	6.15e-05	0.019251	540	--	--	--	--	--	--	--	--	--	--	--	--	--	--	--	--	--	--	--	--	--	--	--
comp101835_c0	100.735	5.89329	4.0953	6.21e-05	0.019378	1148	--	--	--	--	--	--	--	--	--	--	--	--	--	--	--	--	--	--	--	--	--	--	--
comp107331_c0	501.302	9.11865	5.7807	6.35e-05	0.019723	2778	334312329	XP_003339740.1	539	5.69e-54	PREDICTED: synaptonemal complex protein 2 [Monodelphis domestica]	--	--	--	--	Q9BX26	417	3.53e-40	Synaptonemal complex protein 2 OS=Homo sapiens GN=SYCP2 PE=2 SV=2	--	--	--	--	--	--	--	--	--	--
comp94174_c0	112965	9037.1	3.6439	6.41e-05	0.019852	2157	55742434	NP_001006751.1	1036	3.95e-132	solute carrier family 9, subfamily A (NHE3, cation proton antiporter 3), member 3 regulator 1 [Xenopus (Silurana) tropicalis] >gi|49523290|gb|AAH75520.1| solute carrier family 9 (sodium/hydrogen exchanger), member 3 regulator 1 [Xenopus (Silurana) tropicalis]	K13365	SLC9A3R1, NHERF1	Na(+)/H(+) exchange regulatory cofactor NHE-RF1	http://www.genome.jp/dbget-bin/www_bget?ko:K13365	Q9JJ19	835	7.25e-103	Na(+)/H(+) exchange regulatory cofactor NHE-RF1 OS=Rattus norvegicus GN=Slc9a3r1 PE=1 SV=3	PF13180//PF00595//PF06635//PF00614	PDZ domain//PDZ domain (Also known as DHR or GLGF)//Nodulation protein NolV//Phospholipase D Active site motif	GO:0008152//GO:0009877	metabolic process//nodulation	GO:0003824//GO:0005515	catalytic activity//protein binding	--	--	KOG3528	FOG: PDZ domain
comp85480_c0	41.3417	0.478798	6.432	6.56e-05	0.020073	400	55771211	BAD72127.1	128	1.45e-07	reverse transcriptase [Anguilla japonica]	--	--	--	--	--	--	--	--	PF00078	Reverse transcriptase (RNA-dependent DNA polymerase)	GO:0006278	RNA-dependent DNA replication	GO:0003723//GO:0003964	RNA binding//RNA-directed DNA polymerase activity	--	--	--	--
comp91932_c0	24.7927	0.478798	5.6944	6.54e-05	0.020073	833	350537869	NP_001232069.1	348	6.23e-37	putative aspartate beta-hydroxylase variant 2 [Taeniopygia guttata] >gi|197127754|gb|ACH44252.1| putative aspartate beta-hydroxylase variant 2 [Taeniopygia guttata]	--	--	--	--	--	--	--	--	--	--	--	--	--	--	GO:0016020	membrane	--	--
comp100090_c0	43.7484	0	Inf	6.86e-05	0.020643	790	--	--	--	--	--	--	--	--	--	--	--	--	--	--	--	--	--	--	--	--	--	--	--
comp86571_c0	27.1276	0.251712	6.7518	6.87e-05	0.020643	783	--	--	--	--	--	--	--	--	--	--	--	--	--	--	--	--	--	--	--	--	--	--	--
comp97444_c0	18.6314	0	Inf	6.83e-05	0.020643	436	--	--	--	--	--	--	--	--	--	--	--	--	--	--	--	--	--	--	--	--	--	--	--
comp136295_c0	16.3943	0	Inf	7.09e-05	0.021236	232	--	--	--	--	--	--	--	--	--	--	--	--	--	--	--	--	--	--	--	--	--	--	--
comp109181_c0	135.565	1.19908	6.8209	7.45e-05	0.022228	831	--	--	--	--	--	--	--	--	--	--	--	--	--	--	--	--	--	--	--	--	--	--	--
comp101954_c0	31.3567	1.07834	4.8619	7.49e-05	0.022242	989	--	--	--	--	--	--	--	--	--	--	--	--	--	--	--	--	--	--	--	--	--	--	--
comp103986_c0	4746.66	392.184	3.5973	7.51e-05	0.022242	2937	62858061	NP_001016531.1	1741	0	CCR4 carbon catabolite repression 4-like [Xenopus (Silurana) tropicalis] >gi|89267365|emb|CAJ82796.1| CCR4 carbon catabolite repression 4-like (S. cerevisiae) [Xenopus (Silurana) tropicalis] >gi|213627135|gb|AAI70786.1| CCR4 carbon catabolite repression 4-like (S. cerevisiae) [Xenopus (Silurana) tropicalis]	--	--	--	--	P79942	1540	0	Nocturnin OS=Xenopus laevis GN=ccrn4l PE=2 SV=1	--	--	--	--	--	--	--	--	KOG0620	Glucose-repressible alcohol dehydrogenase transcriptional effector CCR4 and related proteins
comp26680_c0	120.849	7.8734	3.9401	7.62e-05	0.022395	202	156366835	XP_001627127.1	181	7.6e-16	predicted protein [Nematostella vectensis] >gi|156214027|gb|EDO35027.1| predicted protein [Nematostella vectensis]	--	--	--	--	--	--	--	--	PF02407//PF09268	Putative viral replication protein//Clathrin, heavy-chain linker	GO:0016192//GO:0018142//GO:0006886//GO:0006260//GO:0006308//GO:0006144	vesicle-mediated transport//protein-DNA covalent cross-linking//intracellular protein transport//DNA replication//DNA catabolic process//purine nucleobase metabolic process	GO:0016888//GO:0042624//GO:0016779//GO:0005198	endodeoxyribonuclease activity, producing 5'-phosphomonoesters//ATPase activity, uncoupled//nucleotidyltransferase activity//structural molecule activity	GO:0030130//GO:0030132	clathrin coat of trans-Golgi network vesicle//clathrin coat of coated pit	--	--
comp78932_c0	38.0756	1.28919	4.8843	7.64e-05	0.022395	867	--	--	--	--	--	--	--	--	--	--	--	--	--	--	--	--	--	--	--	--	--	--	--
comp90759_c0	78.6337	4.86603	4.0143	7.79e-05	0.022749	401	--	--	--	--	--	--	--	--	--	--	--	--	--	--	--	--	--	--	--	--	--	--	--
comp108295_c0	1425.58	123.123	3.5334	7.9e-05	0.022961	3257	21435747	AAM53959.1	2897	0	epithelial sodium channel ENaC gamma subunit [Rana catesbeiana]	K04827	SCNN1G	nonvoltage-gated sodium channel 1 gamma	http://www.genome.jp/dbget-bin/www_bget?ko:K04827	P51171	2338	0	Amiloride-sensitive sodium channel subunit gamma OS=Xenopus laevis GN=scnn1g-a PE=2 SV=1	PF00858//PF04369	Amiloride-sensitive sodium channel//Lactococcin-like family	GO:0042742//GO:0006814	defense response to bacterium//sodium ion transport	GO:0005272	sodium channel activity	GO:0005576//GO:0016020	extracellular region//membrane	KOG4294	Non voltage-gated ion channels (DEG/ENaC family)
comp113223_c5	4154.38	276.508	3.9092	8.4e-05	0.024027	2692	56118552	NP_001007992.1	1305	4.19e-171	hydroxyprostaglandin dehydrogenase 15-(NAD) [Xenopus (Silurana) tropicalis] >gi|51703343|gb|AAH80869.1| hpgd protein [Xenopus (Silurana) tropicalis]	K00069	HPGD	15-hydroxyprostaglandin dehydrogenase (NAD)	http://www.genome.jp/dbget-bin/www_bget?ko:K00069	P15428	1003	3.82e-127	15-hydroxyprostaglandin dehydrogenase [NAD(+)] OS=Homo sapiens GN=HPGD PE=1 SV=1	PF00106//PF01370//PF02254//PF02719//PF04321//PF00789//PF01073	short chain dehydrogenase//NAD dependent epimerase/dehydratase family//TrkA-N domain//Polysaccharide biosynthesis protein//RmlD substrate binding domain//UBX domain//3-beta hydroxysteroid dehydrogenase/isomerase family	GO:0009225//GO:0006694//GO:0044237//GO:0008152//GO:0008207//GO:0055114//GO:0030639//GO:0008210//GO:0008209//GO:0006813//GO:0009117//GO:0019872//GO:0045226//GO:0009058	nucleotide-sugar metabolic process//steroid biosynthetic process//cellular metabolic process//metabolic process//C21-steroid hormone metabolic process//oxidation-reduction process//polyketide biosynthetic process//estrogen metabolic process//androgen metabolic process//potassium ion transport//nucleotide metabolic process//streptomycin biosynthetic process//extracellular polysaccharide biosynthet…	GO:0003824//GO:0003854//GO:0008831//GO:0050662//GO:0016491//GO:0016616//GO:0005515//GO:0000166	catalytic activity//3-beta-hydroxy-delta5-steroid dehydrogenase activity//dTDP-4-dehydrorhamnose reductase activity//coenzyme binding//oxidoreductase activity//oxidoreductase activity, acting on the CH-OH group of donors, NAD or NADP as acceptor//protein binding//nucleotide binding	--	--	KOG0725	Reductases with broad range of substrate specificities
comp97264_c0	20.5716	0.227085	6.5013	8.71e-05	0.024817	356	--	--	--	--	--	--	--	--	--	--	--	--	--	--	--	--	--	--	--	--	--	--	--
comp1141819_c0	18.2113	0	Inf	8.83e-05	0.02482	840	--	--	--	--	--	--	--	--	--	--	--	--	--	--	--	--	--	--	--	--	--	--	--
comp111342_c0	1408.02	130.809	3.4281	8.91e-05	0.024981	3126	187607077	NP_001120479.1	1225	1.01e-154	transmembrane protein 44 [Xenopus (Silurana) tropicalis] >gi|170285312|gb|AAI61347.1| LOC100145595 protein [Xenopus (Silurana) tropicalis]	--	--	--	--	Q2T9K0	716	6.37e-82	Transmembrane protein 44 OS=Homo sapiens GN=TMEM44 PE=2 SV=3	PF01899	Na+/H+ ion antiporter subunit	GO:0006812	cation transport	GO:0008324	cation transmembrane transporter activity	GO:0016021	integral to membrane	--	--
comp111778_c0	3481.71	3.65072	9.8974	9.28e-05	0.025758	1306	--	--	--	--	--	--	--	--	--	--	--	--	--	--	--	--	--	--	--	--	--	--	--
comp86389_c0	7162.24	652.222	3.457	9.65e-05	0.026677	1018	166157787	NP_001107329.1	513	2.83e-60	uncharacterized protein LOC100135142 precursor [Xenopus (Silurana) tropicalis] >gi|161611810|gb|AAI56018.1| LOC100135142 protein [Xenopus (Silurana) tropicalis] >gi|213624543|gb|AAI71245.1| hypothetical protein LOC100135142 [Xenopus (Silurana) tropicalis] >gi|213625745|gb|AAI71249.1| hypothetical protein LOC100135142 [Xenopus (Silurana) tropicalis]	K16451	TIMP1	metallopeptidase inhibitor 1	http://www.genome.jp/dbget-bin/www_bget?ko:K16451	O02722	431	1.87e-49	Metalloproteinase inhibitor 1 OS=Equus caballus GN=TIMP1 PE=2 SV=1	PF00965	Tissue inhibitor of metalloproteinase	--	--	GO:0008191	metalloendopeptidase inhibitor activity	--	--	--	--
comp86460_c0	19606	1736.86	3.4967	9.72e-05	0.026782	658	147902766	NP_001090871.1	402	2.32e-46	uncharacterized protein LOC100038295 [Xenopus (Silurana) tropicalis] >gi|134025988|gb|AAI35322.1| LOC100038295 protein [Xenopus (Silurana) tropicalis] >gi|159156033|gb|AAI54952.1| hypothetical protein LOC100038295 [Xenopus (Silurana) tropicalis]	--	--	--	--	P86229	345	5.36e-39	Keratinocyte-associated protein 2 OS=Canis familiaris GN=KRTCAP2 PE=1 SV=1	PF11716//PF05861	Mycothiol maleylpyruvate isomerase N-terminal domain//Bacterial phosphonate metabolism protein (PhnI)	GO:0019634	organic phosphonate metabolic process	GO:0046872	metal ion binding	--	--	KOG4615	Uncharacterized conserved protein
comp83173_c0	1296.93	69.6292	4.2193	9.8e-05	0.026841	460	--	--	--	--	--	--	--	--	--	--	--	--	--	PF02326//PF02723	Plant ATP synthase F0//Non-structural protein NS3/Small envelope protein E	GO:0015986//GO:0015992	ATP synthesis coupled proton transport//proton transport	GO:0015078	hydrogen ion transmembrane transporter activity	GO:0000276//GO:0016020	mitochondrial proton-transporting ATP synthase complex, coupling factor F(o)//membrane	--	--
comp105190_c1	405.55	32.5693	3.6383	0.00010501	0.028013	555	--	--	--	--	--	--	--	--	--	--	--	--	--	--	--	--	--	--	--	--	--	--	--
comp83559_c0	15.5301	0	Inf	0.00010497	0.028013	606	--	--	--	--	--	--	--	--	--	--	--	--	--	--	--	--	--	--	--	--	--	--	--
comp84457_c1	25.6548	0.558684	5.5211	0.00010408	0.028013	359	68065314	XP_674642.1	136	1.02e-08	hypothetical protein [Plasmodium berghei strain ANKA] >gi|56493347|emb|CAI05762.1| hypothetical protein PB406032.00.0 [Plasmodium berghei]	--	--	--	--	P08548	136	8.14e-09	LINE-1 reverse transcriptase homolog OS=Nycticebus coucang PE=1 SV=1	--	--	--	--	--	--	--	--	--	--
comp94548_c0	606.968	19.4978	4.9602	0.00010477	0.028013	643	--	--	--	--	--	--	--	--	--	--	--	--	--	--	--	--	--	--	--	--	--	--	--
comp86313_c0	98.1595	0.558684	7.457	0.00010978	0.029097	419	--	--	--	--	--	--	--	--	--	--	--	--	--	--	--	--	--	--	--	--	--	--	--
comp25670_c0	1806.39	151.074	3.5798	0.00011028	0.029138	531	--	--	--	--	--	--	--	--	--	--	--	--	--	--	--	--	--	--	--	--	--	--	--
comp475230_c0	18.3915	0.227085	6.3397	0.00011212	0.029528	537	--	--	--	--	--	--	--	--	--	--	--	--	--	--	--	--	--	--	--	--	--	--	--
comp116360_c1	3592.8	329.267	3.4478	0.00011264	0.029571	1873	--	--	--	--	--	--	--	--	--	--	--	--	--	--	--	--	--	--	--	--	--	--	--
comp101865_c0	524.675	45.0847	3.5407	0.00011465	0.029817	1330	--	--	--	--	--	--	--	--	--	--	--	--	--	--	--	--	--	--	--	--	--	--	--
comp92570_c0	34.4125	1.09457	4.9745	0.00011435	0.029817	774	--	--	--	--	--	--	--	--	--	--	--	--	--	--	--	--	--	--	--	--	--	--	--
comp32428_c0	250.05	21.6757	3.5281	0.00011549	0.029941	318	--	--	--	--	--	--	--	--	--	--	--	--	--	--	--	--	--	--	--	--	--	--	--
comp95373_c0	26.1865	0.640399	5.3537	0.00012017	0.030864	884	--	--	--	--	--	--	--	--	--	--	--	--	--	--	--	--	--	--	--	--	--	--	--
comp101233_c0	10155	696.829	3.8652	0.00012636	0.031645	1243	58332310	NP_001011058.1	416	9.21e-47	HIG1 domain family, member 1A [Xenopus (Silurana) tropicalis] >gi|54037953|gb|AAH84187.1| hypothetical LOC496468 [Xenopus (Silurana) tropicalis] >gi|89268986|emb|CAJ81972.1| hypoxia induced gene 1 [Xenopus (Silurana) tropicalis]	--	--	--	--	Q5NVQ1	347	5.01e-38	HIG1 domain family member 1A, mitochondrial OS=Pongo abelii GN=HIGD1A PE=3 SV=1	--	--	--	--	--	--	GO:0016021	integral to membrane	--	--
comp110891_c0	267.077	15.7887	4.0803	0.00012707	0.031645	1696	301608294	XP_002933709.1	569	7.6e-67	PREDICTED: dysbindin domain-containing protein 1-like [Xenopus (Silurana) tropicalis]	--	--	--	--	Q6DJE5	538	1.37e-63	Dysbindin domain-containing protein 1 OS=Xenopus laevis GN=dbndd1 PE=2 SV=1	PF04440	Dysbindin (Dystrobrevin binding protein 1)	--	--	--	--	GO:0005737	cytoplasm	--	--
comp63960_c0	29.2308	0	Inf	0.00012731	0.031645	751	317419774	CBN81810.1	146	2.42e-08	Putative transposase [Dicentrarchus labrax]	--	--	--	--	--	--	--	--	--	--	--	--	--	--	--	--	--	--
comp94093_c0	62.5991	1.4508	5.4312	0.00012778	0.031645	598	--	--	--	--	--	--	--	--	--	--	--	--	--	--	--	--	--	--	--	--	--	--	--
comp93461_c0	97.8419	6.98186	3.8088	0.00013027	0.032165	827	--	--	--	--	--	--	--	--	--	--	--	--	--	--	--	--	--	--	--	--	--	--	--
comp96400_c0	381.155	33.5865	3.5044	0.00013122	0.032302	1280	--	--	--	--	--	--	--	--	--	--	--	--	--	PF04103	CD20-like family	--	--	--	--	GO:0016021	integral to membrane	--	--
comp72195_c0	26.6605	0.227085	6.8753	0.00013368	0.032598	1216	--	--	--	--	--	--	--	--	--	--	--	--	--	--	--	--	--	--	--	--	--	--	--
comp99919_c0	2409.57	220.319	3.4511	0.00013399	0.032598	916	--	--	--	--	--	--	--	--	--	--	--	--	--	--	--	--	--	--	--	--	--	--	--
comp59704_c0	40.9025	0	Inf	0.00013675	0.033172	661	--	--	--	--	--	--	--	--	--	--	--	--	--	--	--	--	--	--	--	--	--	--	--
comp115334_c0	1941.33	168.961	3.5223	0.00013936	0.033544	927	--	--	--	--	--	--	--	--	--	--	--	--	--	PF02535	ZIP Zinc transporter	GO:0055085//GO:0030001	transmembrane transport//metal ion transport	GO:0046873	metal ion transmembrane transporter activity	GO:0016020	membrane	--	--
comp95094_c0	1215.85	113.884	3.4163	0.0001395	0.033544	1436	187936965	NP_001120743.1	1312	4e-177	solute carrier family 25 member 33 [Ovis aries] >gi|186886470|gb|ACC93611.1| SLC25A33 [Ovis aries]	K15116	SLC25A33_36, RIM2	solute carrier family 25, member 33/36	http://www.genome.jp/dbget-bin/www_bget?ko:K15116	Q1LZB3	1305	2.94e-177	Solute carrier family 25 member 33 OS=Bos taurus GN=SLC25A33 PE=2 SV=1	--	--	GO:0006810	transport	--	--	GO:0016021	integral to membrane	KOG0757	Mitochondrial carrier protein - Rim2p/Mrs12p
comp99123_c0	985.664	91.3678	3.4313	0.00014453	0.034404	1018	--	--	--	--	--	--	--	--	--	--	--	--	--	--	--	--	--	--	--	--	--	--	--
comp565240_c0	18.8117	0	Inf	0.00014768	0.034829	598	--	--	--	--	--	--	--	--	--	--	--	--	--	--	--	--	--	--	--	--	--	--	--
comp111793_c1	2315.75	219.854	3.3969	0.00014837	0.034868	1861	147905254	NP_001083809.1	1951	0	serine/threonine-protein kinase Sgk1-A [Xenopus laevis] >gi|82236554|sp|Q6GPN6.1|SGK1A_XENLA RecName: Full=Serine/threonine-protein kinase Sgk1-A; AltName: Full=Serum/glucocorticoid-regulated kinase 1-A >gi|49116933|gb|AAH73077.1| Sgk protein [Xenopus laevis]	K13302	SGK1	serum/glucocorticoid-regulated kinase 1	http://www.genome.jp/dbget-bin/www_bget?ko:K13302	Q6GPN6	1951	0	Serine/threonine-protein kinase Sgk1-A OS=Xenopus laevis GN=sgk1-a PE=2 SV=1	PF07714//PF00069//PF00787//PF06293//PF01781//PF00433//PF07417	Protein tyrosine kinase//Protein kinase domain//PX domain//Lipopolysaccharide kinase (Kdo/WaaP) family//Ribosomal L38e protein family//Protein kinase C terminal domain//Transcriptional regulator Crl	GO:0006950//GO:0045893//GO:0006468//GO:0006412//GO:0006915//GO:0042254//GO:0016310//GO:0009103//GO:0009069	response to stress//positive regulation of transcription, DNA-dependent//protein phosphorylation//translation//apoptotic process//ribosome biogenesis//phosphorylation//lipopolysaccharide biosynthetic process//serine family amino acid metabolic process	GO:0016773//GO:0035091//GO:0003735//GO:0004672//GO:0004674//GO:0005524	phosphotransferase activity, alcohol group as acceptor//phosphatidylinositol binding//structural constituent of ribosome//protein kinase activity//protein serine/threonine kinase activity//ATP binding	GO:0016020//GO:0005622//GO:0005634//GO:0005783//GO:0005840//GO:0005737	membrane//intracellular//nucleus//endoplasmic reticulum//ribosome//cytoplasm	KOG0598	Ribosomal protein S6 kinase and related proteins
comp107776_c0	4513.94	453.433	3.3154	0.00015068	0.034948	262	--	--	--	--	--	--	--	--	--	--	--	--	--	--	--	--	--	--	--	--	--	--	--
comp115748_c0	581.111	0.454171	10.321	0.00015081	0.034948	2075	156717364	NP_001096222.1	437	4.35e-45	P2Y purinoceptor 1 [Xenopus (Silurana) tropicalis] >gi|111305953|gb|AAI21412.1| LOC100124773 protein [Xenopus (Silurana) tropicalis]	--	--	--	--	P59902	406	5.34e-42	P2Y purinoceptor 1 OS=Cavia porcellus GN=P2RY1 PE=2 SV=1	PF00001//PF07776	7 transmembrane receptor (rhodopsin family)//Zinc-finger associated domain (zf-AD)	GO:0007186	G-protein coupled receptor signaling pathway	GO:0004930//GO:0008270	G-protein coupled receptor activity//zinc ion binding	GO:0005634//GO:0016021	nucleus//integral to membrane	KOG3656	FOG: 7 transmembrane receptor
comp98087_c0	56.7125	3.14673	4.1717	0.0001496	0.034948	811	--	--	--	--	--	--	--	--	--	--	--	--	--	--	--	--	--	--	--	--	--	--	--
comp64102_c0	57.1925	3.64833	3.9705	0.00015412	0.035499	475	--	--	--	--	--	--	--	--	--	--	--	--	--	--	--	--	--	--	--	--	--	--	--
comp26149_c0	2510.68	8.14243	8.2684	0.00015625	0.035781	1186	213625392	AAI70512.1	1241	2.29e-167	Unknown (protein for MGC:197239) [Xenopus laevis]	--	--	--	--	P51609	1217	7.73e-165	Protein NOV homolog OS=Xenopus laevis GN=nov PE=2 SV=1	PF00093//PF00219	von Willebrand factor type C domain//Insulin-like growth factor binding protein	GO:0001558	regulation of cell growth	GO:0005515//GO:0005520	protein binding//insulin-like growth factor binding	GO:0005576//GO:0016942	extracellular region//insulin-like growth factor binding protein complex	--	--
comp45349_c0	17.5734	0.227085	6.274	0.00015656	0.035781	480	--	--	--	--	--	--	--	--	--	--	--	--	--	--	--	--	--	--	--	--	--	--	--
comp111761_c3	986.116	93.5113	3.3985	0.00016239	0.037011	2206	--	--	--	--	--	--	--	--	--	--	--	--	--	--	--	--	--	--	--	--	--	--	--
comp85288_c0	20.2285	0.372456	5.7632	0.00017079	0.03819	331	--	--	--	--	--	--	--	--	--	--	--	--	--	--	--	--	--	--	--	--	--	--	--
comp106458_c0	115.796	8.07695	3.8416	0.00017516	0.038854	3481	148237627	NP_001079253.1	1838	0	5-hydroxytryptamine receptor 7 [Xenopus laevis] >gi|2494929|sp|Q91559.1|5HT7R_XENLA RecName: Full=5-hydroxytryptamine receptor 7; Short=5-HT-7; Short=5-HT7; AltName: Full=Serotonin receptor 7 >gi|533500|gb|AAA96812.1| serotonin receptor [Xenopus laevis]	K04163	HTR7	5-hydroxytryptamine receptor 7	http://www.genome.jp/dbget-bin/www_bget?ko:K04163	Q91559	1838	0	5-hydroxytryptamine receptor 7 OS=Xenopus laevis GN=htr7 PE=2 SV=1	PF00001//PF10220	7 transmembrane receptor (rhodopsin family)//Uncharacterized conserved protein (DUF2146)	GO:0007186//GO:0007187//GO:0007210//GO:0000184	G-protein coupled receptor signaling pathway//G-protein coupled receptor signaling pathway, coupled to cyclic nucleotide second messenger//serotonin receptor signaling pathway//nuclear-transcribed mRNA catabolic process, nonsense-mediated decay	GO:0004930//GO:0004993	G-protein coupled receptor activity//serotonin receptor activity	GO:0005886//GO:0016021	plasma membrane//integral to membrane	KOG3656	FOG: 7 transmembrane receptor
comp106251_c1	1132.94	109.011	3.3775	0.00017633	0.039008	987	--	--	--	--	--	--	--	--	--	--	--	--	--	--	--	--	--	--	--	--	--	--	--
comp109724_c2	261.809	22.588	3.5349	0.00017715	0.039086	401	--	--	--	--	--	--	--	--	--	--	--	--	--	--	--	--	--	--	--	--	--	--	--
comp109594_c0	733.832	73.5077	3.3195	0.00018475	0.040441	1228	--	--	--	--	--	--	--	--	--	--	--	--	--	--	--	--	--	--	--	--	--	--	--
comp103597_c0	827.985	39.4978	4.3898	0.00018664	0.040747	1428	--	--	--	--	--	--	--	--	--	--	--	--	--	--	--	--	--	--	--	--	--	--	--
comp104140_c0	135.837	12.394	3.4542	0.00018799	0.040802	1341	--	--	--	--	--	--	--	--	--	--	--	--	--	--	--	--	--	--	--	--	--	--	--
comp799853_c0	14.8621	0	Inf	0.00018981	0.0409	556	--	--	--	--	--	--	--	--	--	--	--	--	--	--	--	--	--	--	--	--	--	--	--
comp86575_c0	14.8621	0	Inf	0.00018981	0.0409	427	--	--	--	--	--	--	--	--	--	--	--	--	--	--	--	--	--	--	--	--	--	--	--
comp80981_c1	55.2042	0.681256	6.3404	0.00019093	0.041036	389	301628518	XP_002943397.1	191	4.19e-15	PREDICTED: hypothetical protein LOC100488592 [Xenopus (Silurana) tropicalis]	--	--	--	--	Q9NUD5	159	4.29e-12	Zinc finger CCHC domain-containing protein 3 OS=Homo sapiens GN=ZCCHC3 PE=1 SV=1	--	--	--	--	--	--	--	--	--	--
comp82502_c0	29.8236	0.251712	6.8885	0.00019587	0.041771	1451	301608127	XP_002933648.1	1105	1.92e-156	PREDICTED: retrotransposable element Tf2 155 kDa protein type 1-like [Xenopus (Silurana) tropicalis]	--	--	--	--	Q05654	527	4.32e-56	Retrotransposable element Tf2 155 kDa protein type 1 OS=Schizosaccharomyces pombe (strain 972 / ATCC 24843) GN=Tf2-1 PE=2 SV=1	PF00078	Reverse transcriptase (RNA-dependent DNA polymerase)	GO:0006278	RNA-dependent DNA replication	GO:0003964//GO:0003723	RNA-directed DNA polymerase activity//RNA binding	--	--	KOG0017	FOG: Transposon-encoded proteins with TYA, reverse transcriptase, integrase domains in various combinations
comp80525_c1	29.0278	0.251712	6.8495	0.00019693	0.04189	558	--	--	--	--	--	--	--	--	--	--	--	--	--	--	--	--	--	--	--	--	--	--	--
comp844657_c0	13.8555	0	Inf	0.00019779	0.041966	601	301604307	XP_002931811.1	496	7.38e-59	PREDICTED: erythrocyte band 7 integral membrane protein-like [Xenopus (Silurana) tropicalis]	--	--	--	--	P54116	407	8.85e-47	Erythrocyte band 7 integral membrane protein OS=Mus musculus GN=Stom PE=1 SV=3	--	--	--	--	--	--	GO:0016020	membrane	KOG2621	Prohibitins and stomatins of the PID superfamily
comp101743_c0	6879.85	714.854	3.2667	0.00019951	0.04207	1520	148222274	NP_001088201.1	1320	1.28e-178	StAR-related lipid transfer (START) domain containing 10 [Xenopus laevis] >gi|54035244|gb|AAH84117.1| LOC495026 protein [Xenopus laevis]	--	--	--	--	Q9Y365	1158	4.73e-155	PCTP-like protein OS=Homo sapiens GN=STARD10 PE=1 SV=2	PF04194//PF01852	Programmed cell death protein 2, C-terminal putative domain//START domain	--	--	GO:0008289	lipid binding	GO:0005737	cytoplasm	KOG2761	START domain-containing proteins involved in steroidogenesis/phosphatidylcholine transfer
comp109985_c0	18637.3	1554.33	3.5838	0.00019882	0.04207	4737	363734560	XP_003641415.1	2888	0	PREDICTED: mucin-5B [Gallus gallus]	--	--	--	--	Q98UI9	2887	0	Mucin-5B OS=Gallus gallus GN=MUC5B PE=1 SV=1	PF00093	von Willebrand factor type C domain	--	--	GO:0005515	protein binding	--	--	KOG1216	von Willebrand factor and related coagulation proteins
comp61448_c0	20.928	0.43794	5.5786	0.0001998	0.04207	658	--	--	--	--	--	--	--	--	--	--	--	--	--	PF08126	Propeptide_C25	GO:0006508	proteolysis	GO:0004197	cysteine-type endopeptidase activity	--	--	--	--
comp105926_c2	29.7935	0.996625	4.9018	0.00020112	0.042241	327	--	--	--	--	--	--	--	--	--	--	--	--	--	--	--	--	--	--	--	--	--	--	--
comp111665_c1	1436.58	133.258	3.4303	0.0002064	0.042807	5021	301613504	XP_002936249.1	4607	0	PREDICTED: filamin-A-interacting protein 1 [Xenopus (Silurana) tropicalis]	--	--	--	--	Q7Z7B0	4009	0	Filamin-A-interacting protein 1 OS=Homo sapiens GN=FILIP1 PE=1 SV=1	PF01788	PsbJ	GO:0015979	photosynthesis	--	--	GO:0009523//GO:0016020//GO:0009539	photosystem II//membrane//photosystem II reaction center	KOG1103	Predicted coiled-coil protein
comp111741_c0	113.655	9.34995	3.6036	0.0002059	0.042807	1962	--	--	--	--	--	--	--	--	--	--	--	--	--	--	--	--	--	--	--	--	--	--	--
comp81192_c0	23.0843	0	Inf	0.0002056	0.042807	319	--	--	--	--	--	--	--	--	--	--	--	--	--	--	--	--	--	--	--	--	--	--	--
comp87241_c0	209.617	5.87232	5.1577	0.00020636	0.042807	807	301608858	XP_002933987.1	976	1.57e-131	PREDICTED: beta-crystallin A2-like [Xenopus (Silurana) tropicalis]	--	--	--	--	P55164	946	4.27e-128	Beta-crystallin A2 OS=Gallus gallus GN=CRYBA2 PE=2 SV=1	PF08964	Beta/Gamma crystallin	GO:0016337	cell-cell adhesion	--	--	GO:0016020	membrane	--	--
comp94777_c0	30.3692	1.01285	4.9061	0.00020437	0.042807	651	--	--	--	--	--	--	--	--	--	--	--	--	--	--	--	--	--	--	--	--	--	--	--
comp108949_c1	3465.32	332.155	3.3831	0.00021112	0.043352	1811	--	--	--	--	--	--	--	--	--	--	--	--	--	--	--	--	--	--	--	--	--	--	--
comp85035_c0	69.6854	4.95615	3.8136	0.00021387	0.04381	315	--	--	--	--	--	--	--	--	--	--	--	--	--	--	--	--	--	--	--	--	--	--	--
comp104868_c0	1723.99	66.8514	4.6886	0.00021747	0.044112	3053	301612890	XP_002935952.1	2222	0	PREDICTED: f-box/LRR-repeat protein 3-like [Xenopus (Silurana) tropicalis]	K10269	FBXL3	F-box and leucine-rich repeat protein 3	http://www.genome.jp/dbget-bin/www_bget?ko:K10269	Q8C4V4	1807	0	F-box/LRR-repeat protein 3 OS=Mus musculus GN=Fbxl3 PE=1 SV=1	PF00646	F-box domain	--	--	GO:0005515	protein binding	--	--	--	--
comp112282_c3	2135.75	205.578	3.377	0.000217	0.044112	2507	--	--	--	--	--	--	--	--	--	--	--	--	--	PF00734	Fungal cellulose binding domain	GO:0005975	carbohydrate metabolic process	GO:0004553//GO:0030248	hydrolase activity, hydrolyzing O-glycosyl compounds//cellulose binding	GO:0005576	extracellular region	--	--
comp85204_c0	26.8668	0.227085	6.8864	0.00022888	0.04583	1510	301620390	XP_002939559.1	771	2.38e-92	PREDICTED: squalene monooxygenase-like [Xenopus (Silurana) tropicalis]	K00511	SQLE, ERG1	squalene monooxygenase	http://www.genome.jp/dbget-bin/www_bget?ko:K00511	Q14534	693	6.86e-82	Squalene monooxygenase OS=Homo sapiens GN=SQLE PE=2 SV=3	PF08491	Squalene epoxidase	GO:0006694//GO:0055114//GO:0016114	steroid biosynthetic process//oxidation-reduction process//terpenoid biosynthetic process	GO:0050660//GO:0004506	flavin adenine dinucleotide binding//squalene monooxygenase activity	GO:0016021	integral to membrane	KOG1298	Squalene monooxygenase
comp110003_c0	200.243	18.9913	3.3983	0.00023475	0.04648	1461	--	--	--	--	--	--	--	--	--	--	--	--	--	--	--	--	--	--	--	--	--	--	--
comp110901_c1	433.214	3.82855	6.8221	0.00023539	0.046495	751	--	--	--	--	--	--	--	--	--	--	--	--	--	--	--	--	--	--	--	--	--	--	--
comp101262_c1	46076.2	3651.78	3.6574	0.0002397	0.046901	2946	327278334	XP_003223917.1	1171	1.07e-149	PREDICTED: purine nucleoside phosphorylase-like [Anolis carolinensis]	K03783	punA	purine-nucleoside phosphorylase	http://www.genome.jp/dbget-bin/www_bget?ko:K03783	P55859	1052	3.22e-133	Purine nucleoside phosphorylase OS=Bos taurus GN=PNP PE=1 SV=3	PF01048	Phosphorylase superfamily	GO:0009116	nucleoside metabolic process	GO:0003824	catalytic activity	--	--	KOG3984	Purine nucleoside phosphorylase
comp104436_c1	66.7495	4.47496	3.8988	0.00024021	0.046901	695	--	--	--	--	--	--	--	--	--	--	--	--	--	PF05224	NDT80 / PhoG like DNA-binding family	--	--	GO:0003677	DNA binding	--	--	--	--
comp111192_c0	36565.1	1866.98	4.2917	0.00024027	0.046901	5726	188528911	NP_001120881.1	2725	0	growth factor receptor-bound protein 10 [Xenopus (Silurana) tropicalis] >gi|183986164|gb|AAI66203.1| grb10 protein [Xenopus (Silurana) tropicalis]	K16059	STIM	stromal interaction molecule	http://www.genome.jp/dbget-bin/www_bget?ko:K16059	Q9P246	2576	0	Stromal interaction molecule 2 OS=Homo sapiens GN=STIM2 PE=1 SV=2	PF00036//PF00788//PF00017//PF07647	EF hand//Ras association (RalGDS/AF-6) domain//SH2 domain//SAM domain (Sterile alpha motif)	GO:0007165	signal transduction	GO:0005515//GO:0005509//GO:0005543	protein binding//calcium ion binding//phospholipid binding	--	--	KOG4403	Cell surface glycoprotein STIM, contains SAM domain
comp112835_c1	240.157	22.8151	3.3959	0.00024258	0.047131	797	--	--	--	--	--	--	--	--	--	--	--	--	--	PF02037	SAP domain	--	--	GO:0003676	nucleic acid binding	--	--	--	--
comp102677_c0	1399.3	13.7282	6.6714	0.00025603	0.049512	2321	172046862	P49896.2	1293	8.91e-171	RecName: Full=Type II iodothyronine deiodinase; AltName: Full=5DII; AltName: Full=DIOII; AltName: Full=Type 2 DI; AltName: Full=Type-II 5'-deiodinase >gi|14717792|gb|AAC42231.2| iodothyronine deiodinase type II [Rana catesbeiana]	K01562	E1.97.1.10	thyroxine 5'-deiodinase	http://www.genome.jp/dbget-bin/www_bget?ko:K01562	P49896	1293	6.02e-172	Type II iodothyronine deiodinase OS=Lithobates catesbeiana GN=dio2 PE=2 SV=2	PF00837	Iodothyronine deiodinase	GO:0055114//GO:0042403//GO:0042446	oxidation-reduction process//thyroid hormone metabolic process//hormone biosynthetic process	GO:0004800	thyroxine 5'-deiodinase activity	GO:0016021	integral to membrane	--	--
comp103672_c0	2737.89	10.3821	8.0428	0.00025781	0.049739	1562	224051034	XP_002199876.1	979	1.32e-124	PREDICTED: synaptotagmin-13 [Taeniopygia guttata]	--	--	--	--	Q9EQT6	862	2.13e-108	Synaptotagmin-13 OS=Mus musculus GN=Syt13 PE=1 SV=1	PF00168	C2 domain	--	--	GO:0005515	protein binding	--	--	KOG1028	Ca2+-dependent phospholipid-binding protein Synaptotagmin, required for synaptic vesicle and secretory granule exocytosis
comp84826_c0	14.1833	0	Inf	0.00026088	0.049983	342	--	--	--	--	--	--	--	--	--	--	--	--	--	--	--	--	--	--	--	--	--	--	--
Notes:	Symbol			Description
	Gene_id			The code of each unigene
	M_N_readcount			Readcount of gene at breeding period
	PM_N_readcount			Readcount of gene at post breeding period
	log2FoldcChange			log2 transformed fold change
	pvalue			p value
	padj			Adjust p value
	Gene Length			The length of the gene
	NR GI			Genbank ID of unigenes mapped to NR database
	NR ID			Gene ID of unigenes mapped to NR database
	NR Score			Mapping quality score of genes to NR database
	NR Evalue			E value of the mapping result to NR database
	NR Description			Gene descrption from NR database
	KO ID			ID of the KEGG orthology
	KO Name			Name of the KEGG orthology
	KO Description			Description of the KEGG orthology
	Http Link			Http link of the KEGG orthology
	Swissprot ID			Gene ID of unigenes mapped to Swissprot database
	Swissprot Score			Mapping quality score of genes to Swissprot database
	Swissprot Evalue			E value of the mapping result to Swissprot database
	Swissprot Description			Gene descrption from Swissprot database
	PFAM ID			Gene ID of unigenes mapped to PFAM
	PFAM description			Gene descrption from PFAM database
	Gene Ontology Biological Pathway			ID of GO ontology involeved in Biological Pathway
	BP Description			Description of GO ontology in Biological Pathway
	Gene Ontology Molecular Function			ID of GO ontology involeved in Molecular Function
	MF Description			Description of GO ontology in Molecular Function
	Gene Ontology Cellular Component			ID of GO ontology involeved in Cellular Component
	CC Description			Description of GO ontology in Cellular Component
	KOG ID			ID of the KOG term
	KOG Description			Description of the KOG term

## Sheet: Table S3
Table S3 The down-regulated differentially expressed genes in the oviduct of Rhacophorus omeimontis
gene_id	BFNP_O_readcount	AFNP_O_readcount	log2FoldChange	pval	padj	Gene Length	NR GI	NR ID	NR Score	NR Evalue	NR Description	KO ID	KO Name	KO Description	Http Link	Swissprot ID	Swissprot Score	Swissprot Evalue	Swissprot Description	PFAM ID	PFAM description	Gene Ontology Biological Pathway	BP Description	Gene Ontology Molecular Function	MF Description	Gene Ontology Cellular Component	CC Description	KOG ID	KOG Description
comp83066_c0	17.6359	12383.4	-9.4557	8.26e-14	1.37e-09	571	348526065	XP_003450541.1	122	9.59e-07	PREDICTED: apolipoprotein C-I-like [Oreochromis niloticus]	--	--	--	--	--	--	--	--	PF04691//PF02049	Apolipoprotein C-I (ApoC-1)//Flagellar hook-basal body complex protein FliE	GO:0001539//GO:0042157	ciliary or bacterial-type flagellar motility//lipoprotein metabolic process	GO:0003774//GO:0005198	motor activity//structural molecule activity	GO:0009288//GO:0005576	bacterial-type flagellum//extracellular region	--	--
comp103408_c0	1.14053	362.173	-8.3108	1.28e-11	9.64e-08	2251	--	--	--	--	--	--	--	--	--	--	--	--	--	--	--	--	--	--	--	--	--	--	--
comp102034_c0	2.28105	371.86	-7.3489	1e-10	5.87e-07	1153	--	--	--	--	--	--	--	--	--	--	--	--	--	PF04421	Mss4 protein	GO:0007264//GO:0043087	small GTPase mediated signal transduction//regulation of GTPase activity	GO:0005085	guanyl-nucleotide exchange factor activity	--	--	--	--
comp86958_c0	15.2949	975.591	-5.9952	9.16e-09	3.04e-05	1697	71896459	NP_001025501.1	1741	0	matrix metallopeptidase 1 precursor [Xenopus (Silurana) tropicalis] >gi|89268617|emb|CAJ82765.1| matrix metalloproteinase 1 (interstitial collagenase) [Xenopus (Silurana) tropicalis]	K07994	MMP13	matrix metalloproteinase-13 (collagenase 3)	http://www.genome.jp/dbget-bin/www_bget?ko:K07994	O13065	1707	0	Matrix metalloproteinase-18 OS=Xenopus laevis GN=mmp18 PE=2 SV=1	PF01400//PF02031//PF00413	Astacin (Peptidase family M12A)//Streptomyces extracellular neutral proteinase (M7) family//Matrixin	GO:0006508	proteolysis	GO:0008270//GO:0004222//GO:0005509	zinc ion binding//metalloendopeptidase activity//calcium ion binding	GO:0005576//GO:0005581//GO:0031012	extracellular region//collagen//extracellular matrix	KOG1565	Gelatinase A and related matrix metalloproteases
comp93961_c0	2.61118	200.459	-6.2625	1.92e-08	5.69e-05	979	229365972	ACQ57966.1	372	4.78e-40	Receptor-transporting protein 3 [Anoplopoma fimbria]	--	--	--	--	Q5QGT7	209	3.68e-18	Receptor-transporting protein 2 OS=Homo sapiens GN=RTP2 PE=2 SV=1	--	--	--	--	--	--	--	--	--	--
comp110795_c0	5.59643	271.781	-5.6018	1.05e-07	0.00022884	1839	50730354	XP_416862.1	252	9.46e-21	PREDICTED: granulocyte-macrophage colony-stimulating factor receptor subunit alpha [Gallus gallus]	--	--	--	--	P21183	197	8.09e-15	Interleukin-5 receptor subunit alpha OS=Mus musculus GN=Il5ra PE=2 SV=1	PF00041	Fibronectin type III domain	--	--	GO:0005515	protein binding	--	--	--	--
comp102775_c0	3.01368	154.76	-5.6824	2.66e-07	0.00045962	1393	--	--	--	--	--	--	--	--	--	--	--	--	--	--	--	--	--	--	--	--	--	--	--
comp97276_c0	12.3696	428.222	-5.1135	3.06e-07	0.00051737	669	--	--	--	--	--	--	--	--	--	--	--	--	--	--	--	--	--	--	--	--	--	--	--
comp115970_c0	81.2733	5454.64	-6.0686	3.3e-07	0.00052827	5824	301626943	XP_002942644.1	3682	0	PREDICTED: poly [ADP-ribose] polymerase 14-like [Xenopus (Silurana) tropicalis]	--	--	--	--	Q460N5	2266	0	Poly [ADP-ribose] polymerase 14 OS=Homo sapiens GN=PARP14 PE=1 SV=3	PF00644	Poly(ADP-ribose) polymerase catalytic domain	--	--	GO:0003950	NAD+ ADP-ribosyltransferase activity	--	--	KOG4177	Ankyrin
comp98850_c0	12.0416	978.726	-6.3448	3.31e-07	0.00052827	1303	431970413	AGA95423.1	326	2.53e-31	MHC class I antigen, partial [Calidris canutus]	--	--	--	--	O19477	282	1.35e-26	Major histocompatibility complex class I-related gene protein OS=Rattus norvegicus GN=Mr1 PE=2 SV=2	PF00129//PF00969	Class I Histocompatibility antigen, domains alpha 1 and 2//Class II histocompatibility antigen, beta domain	GO:0019882//GO:0006955	antigen processing and presentation//immune response	--	--	GO:0016020//GO:0042613	membrane//MHC class II protein complex	--	--
comp112386_c0	13.5693	432.037	-4.9927	4.07e-07	0.00062483	3324	34365262	CAE45967.1	2253	0	hypothetical protein [Homo sapiens]	--	--	--	--	Q63HN8	2251	0	E3 ubiquitin-protein ligase RNF213 OS=Homo sapiens GN=RNF213 PE=1 SV=3	PF12678//PF02318//PF12861//PF00097//PF14634//PF13639	RING-H2 zinc finger//FYVE-type zinc finger//Anaphase-promoting complex subunit 11 RING-H2 finger//Zinc finger, C3HC4 type (RING finger)//zinc-RING finger domain//Ring finger domain	GO:0006200//GO:0006886//GO:0051865//GO:0016567	ATP catabolic process//intracellular protein transport//protein autoubiquitination//protein ubiquitination	GO:0005515//GO:0005488//GO:0004842//GO:0008270//GO:0046872//GO:0017137//GO:0016887	protein binding//binding//ubiquitin-protein ligase activity//zinc ion binding//metal ion binding//Rab GTPase binding//ATPase activity	GO:0005680//GO:0005737	anaphase-promoting complex//cytoplasm	KOG2177	Predicted E3 ubiquitin ligase
comp105453_c0	1.47066	98.1594	-6.0606	5.19e-07	0.00074201	2355	219809272	ACL36104.1	2006	0	cytochrome P450 family 11 subfamily A polypeptide 1 [Rana catesbeiana]	K00498	CYP11A	cytochrome P450, family 11, subfamily A (cholesterol monooxygenase (side-chain-cleaving))	http://www.genome.jp/dbget-bin/www_bget?ko:K00498	Q07217	1468	0	Cholesterol side-chain cleavage enzyme, mitochondrial OS=Oncorhynchus mykiss GN=cyp11a1 PE=2 SV=1	PF00067	Cytochrome P450	GO:0055114	oxidation-reduction process	GO:0016705//GO:0020037//GO:0005506	oxidoreductase activity, acting on paired donors, with incorporation or reduction of molecular oxygen//heme binding//iron ion binding	--	--	KOG0159	Cytochrome P450 CYP11/CYP12/CYP24/CYP27 subfamilies
comp108188_c0	2.58275	137.279	-5.7321	5.62e-07	0.00079023	3358	327264718	XP_003217158.1	3429	0	PREDICTED: RING finger protein 213-like [Anolis carolinensis]	--	--	--	--	E9Q555	3296	0	E3 ubiquitin-protein ligase RNF213 OS=Mus musculus GN=Rnf213 PE=2 SV=1	PF00910//PF01637//PF00158//PF00004//PF00005//PF00493//PF01443//PF07728//PF05190	RNA helicase//Archaeal ATPase//Sigma-54 interaction domain//ATPase family associated with various cellular activities (AAA)//ABC transporter//MCM2/3/5 family//Viral (Superfamily 1) RNA helicase//AAA domain (dynein-related subfamily)//MutS family domain IV	GO:0006298//GO:0006355//GO:0006260	mismatch repair//regulation of transcription, DNA-dependent//DNA replication	GO:0000166//GO:0030983//GO:0003723//GO:0016887//GO:0003724//GO:0005524//GO:0008134//GO:0003677//GO:0043169	nucleotide binding//mismatched DNA binding//RNA binding//ATPase activity//RNA helicase activity//ATP binding//transcription factor binding//DNA binding//cation binding	GO:0005667	transcription factor complex	--	--
comp96158_c0	2.14407	125.713	-5.8736	5.81e-07	0.00080282	519	--	--	--	--	--	--	--	--	--	--	--	--	--	--	--	--	--	--	--	--	--	--	--
comp108800_c0	1.94552	110.135	-5.823	5.94e-07	0.00080843	1779	--	--	--	--	--	--	--	--	--	--	--	--	--	PF01445	Viral small hydrophobic protein	--	--	--	--	GO:0016020	membrane	--	--
comp107251_c1	35.3086	898.605	-4.6696	6.17e-07	0.0008262	3022	147901594	NP_001085116.1	2750	0	complement component 7 precursor [Xenopus laevis] >gi|47939796|gb|AAH72259.1| MGC82368 protein [Xenopus laevis]	K03996	C7	complement component 7	http://www.genome.jp/dbget-bin/www_bget?ko:K03996	Q9TUQ3	2300	0	Complement component C7 OS=Sus scrofa GN=C7 PE=1 SV=1	PF00057	Low-density lipoprotein receptor domain class A	--	--	GO:0005515	protein binding	--	--	KOG3538	Disintegrin metalloproteinases with thrombospondin repeats
comp114715_c0	1.87315	105.061	-5.8096	7.73e-07	0.00098609	1075	301623315	XP_002940963.1	413	2.46e-44	PREDICTED: cell surface glycoprotein CD200 receptor 1-like [Xenopus (Silurana) tropicalis]	--	--	--	--	Q2YHT7	244	2.98e-22	Cell surface glycoprotein CD200 receptor 1-A OS=Gallus gallus GN=CD200R1A PE=1 SV=1	--	--	--	--	--	--	--	--	KOG3515	Predicted transmembrane protein of the immunoglobulin family of cell adhesion molecules
comp99328_c0	16.9902	527.453	-4.9563	7.92e-07	0.00099513	1343	301628199	XP_002943244.1	735	7.95e-87	PREDICTED: opioid growth factor receptor-like [Xenopus (Silurana) tropicalis]	--	--	--	--	Q9NZT2	703	4.81e-83	Opioid growth factor receptor OS=Homo sapiens GN=OGFR PE=1 SV=3	PF04664	Opioid growth factor receptor (OGFr) conserved region	GO:0007165	signal transduction	GO:0004872	receptor activity	GO:0016020	membrane	--	--
comp106000_c0	3.11683	141.896	-5.5086	8.46e-07	0.0010315	1273	--	--	--	--	--	--	--	--	--	--	--	--	--	--	--	--	--	--	--	--	--	--	--
comp83779_c0	0.936577	111.987	-6.9017	8.53e-07	0.0010315	244	--	--	--	--	--	--	--	--	--	--	--	--	--	--	--	--	--	--	--	--	--	--	--
comp107279_c0	32.8074	842.522	-4.6826	9.15e-07	0.0010695	1540	301611430	XP_002935240.1	161	2.96e-09	PREDICTED: caspase-1-A-like [Xenopus (Silurana) tropicalis]	--	--	--	--	P55865	152	2.36e-09	Caspase-1-A OS=Xenopus laevis GN=casp1-a PE=2 SV=1	PF00619	Caspase recruitment domain	GO:0042981	regulation of apoptotic process	GO:0005515	protein binding	GO:0005622	intracellular	--	--
comp113111_c0	27.3172	672.454	-4.6216	1.07e-06	0.0012132	1947	163915127	NP_001106550.1	182	1.26e-26	PYD and CARD domain containing [Xenopus (Silurana) tropicalis] >gi|159155857|gb|AAI54929.1| LOC100127742 protein [Xenopus (Silurana) tropicalis]	K12799	PYCARD, ASC	apoptosis-associated speck-like protein containing a CARD	http://www.genome.jp/dbget-bin/www_bget?ko:K12799	Q8HXK9	176	8.37e-22	Apoptosis-associated speck-like protein containing a CARD OS=Bos taurus GN=PYCARD PE=2 SV=1	PF01114//PF00619	Colipase, N-terminal domain//Caspase recruitment domain	GO:0007586//GO:0042981//GO:0016042	digestion//regulation of apoptotic process//lipid catabolic process	GO:0005515//GO:0008047	protein binding//enzyme activator activity	GO:0005576//GO:0005622	extracellular region//intracellular	--	--
comp64570_c0	78.8889	1552.94	-4.299	1.86e-06	0.0018868	543	--	--	--	--	--	--	--	--	--	--	--	--	--	--	--	--	--	--	--	--	--	--	--
comp113109_c0	4.65985	157.866	-5.0823	1.97e-06	0.0018891	2729	301621088	XP_002939897.1	2317	0	PREDICTED: interferon-induced very large GTPase 1-like [Xenopus (Silurana) tropicalis]	--	--	--	--	Q80SU7	745	2.43e-80	Interferon-induced very large GTPase 1 OS=Mus musculus GN=Gvin1 PE=1 SV=1	--	--	--	--	--	--	--	--	--	--
comp114377_c1	48.9832	1033.09	-4.3985	2.03e-06	0.0018891	2039	363734612	XP_003641424.1	575	1.18e-62	PREDICTED: plasma protease C1 inhibitor-like [Gallus gallus]	K03983	SERPINF2, AAP	alpha-2-antiplasmin	http://www.genome.jp/dbget-bin/www_bget?ko:K03983	P08697	513	2.22e-55	Alpha-2-antiplasmin OS=Homo sapiens GN=SERPINF2 PE=1 SV=3	--	--	--	--	--	--	--	--	KOG2392	Serpin
comp116685_c0	17.5165	459.535	-4.7134	1.99e-06	0.0018891	4485	301627446	XP_002942885.1	2816	0	PREDICTED: hypothetical protein LOC100216153 [Xenopus (Silurana) tropicalis]	--	--	--	--	P04231	136	2.63e-07	H-2 class II histocompatibility antigen, E-S beta chain (Fragment) OS=Mus musculus GN=H2-Eb1 PE=1 SV=1	--	--	--	--	--	--	--	--	--	--
comp114456_c0	86.2846	1767.24	-4.3562	2.07e-06	0.001909	4488	297489674	XP_002697769.1	3671	0	PREDICTED: oxysterol-binding protein-related protein 1 [Bos taurus] >gi|296473830|tpg|DAA15945.1| TPA: oxysterol-binding protein-like 1A-like [Bos taurus]	--	--	--	--	Q9BXW6	3667	0	Oxysterol-binding protein-related protein 1 OS=Homo sapiens GN=OSBPL1A PE=1 SV=2	PF10181//PF02318//PF13606//PF00023	GPI-GlcNAc transferase complex, PIG-H component//FYVE-type zinc finger//Ankyrin repeat//Ankyrin repeat	GO:0006886//GO:0006869	intracellular protein transport//lipid transport	GO:0017176//GO:0017137//GO:0005543//GO:0005515	phosphatidylinositol N-acetylglucosaminyltransferase activity//Rab GTPase binding//phospholipid binding//protein binding	GO:0005770//GO:0005634	late endosome//nucleus	KOG2209	Oxysterol-binding protein
comp105094_c0	9.88762	243.296	-4.6209	2.25e-06	0.00205	751	--	--	--	--	--	--	--	--	--	--	--	--	--	--	--	--	--	--	--	--	--	--	--
comp110278_c0	149.874	3136.32	-4.3873	3.09e-06	0.0026493	3245	237512851	BAH58778.1	857	2.92e-100	ARC1 [Xenopus (Silurana) tropicalis]	--	--	--	--	Q7Z407	765	9.66e-82	CUB and sushi domain-containing protein 3 OS=Homo sapiens GN=CSMD3 PE=2 SV=3	PF02793	Hormone receptor domain	GO:0007186	G-protein coupled receptor signaling pathway	GO:0004930	G-protein coupled receptor activity	GO:0016020	membrane	KOG4297	C-type lectin
comp111714_c0	11.0173	274.095	-4.6368	3.1e-06	0.0026493	1730	301627068	XP_002942698.1	993	3.39e-125	PREDICTED: poly [ADP-ribose] polymerase 12-like [Xenopus (Silurana) tropicalis]	K15259	PARP7S	poly	http://www.genome.jp/dbget-bin/www_bget?ko:K15259	Q9H0J9	930	2.36e-114	Poly [ADP-ribose] polymerase 12 OS=Homo sapiens GN=PARP12 PE=1 SV=1	PF00644	Poly(ADP-ribose) polymerase catalytic domain	--	--	GO:0003950	NAD+ ADP-ribosyltransferase activity	--	--	--	--
comp107470_c0	7.06474	175.424	-4.6341	3.24e-06	0.0027027	1287	--	--	--	--	--	--	--	--	--	--	--	--	--	--	--	--	--	--	--	--	--	--	--
comp107522_c0	41.7199	835.881	-4.3245	3.43e-06	0.0028147	2287	--	--	--	--	--	--	--	--	--	--	--	--	--	--	--	--	--	--	--	--	--	--	--
comp100753_c0	0	40.5005	#NAME?	3.86e-06	0.0029002	651	355716877	AES05754.1	741	5.14e-88	ring finger protein 213 [Mustela putorius furo]	--	--	--	--	Q63HN8	708	3.12e-83	E3 ubiquitin-protein ligase RNF213 OS=Homo sapiens GN=RNF213 PE=1 SV=3	PF04124	Dor1-like family	--	--	--	--	GO:0017119	Golgi transport complex	--	--
comp105565_c0	45.0607	961.832	-4.4158	3.8e-06	0.0029002	1138	301625851	XP_002942114.1	647	1.46e-78	PREDICTED: hypothetical protein LOC100495880 [Xenopus (Silurana) tropicalis]	--	--	--	--	--	--	--	--	PF03193//PF08477	Protein of unknown function, DUF258//Miro-like protein	GO:0007264	small GTPase mediated signal transduction	GO:0005525//GO:0003924	GTP binding//GTPase activity	GO:0005622	intracellular	--	--
comp111544_c0	2.53882	94.7544	-5.222	3.83e-06	0.0029002	929	--	--	--	--	--	--	--	--	--	--	--	--	--	--	--	--	--	--	--	--	--	--	--
comp112420_c0	3.3854	102.676	-4.9226	4.05e-06	0.0029941	2346	301608333	XP_002933750.1	1230	1.69e-155	PREDICTED: hypothetical protein LOC100486620 [Xenopus (Silurana) tropicalis]	--	--	--	--	Q68FR2	1059	2.62e-133	Bridging integrator 2 OS=Rattus norvegicus GN=Bin2 PE=2 SV=1	PF03114//PF00320	BAR domain//GATA zinc finger	GO:0006355	regulation of transcription, DNA-dependent	GO:0008270//GO:0003700//GO:0005515//GO:0043565	zinc ion binding//sequence-specific DNA binding transcription factor activity//protein binding//sequence-specific DNA binding	GO:0005667//GO:0005737	transcription factor complex//cytoplasm	KOG3771	Amphiphysin
comp108420_c0	18.9179	403.588	-4.4151	4.42e-06	0.0031075	1420	301624932	XP_002941752.1	417	5.32e-44	PREDICTED: hypothetical protein LOC100496498 [Xenopus (Silurana) tropicalis]	--	--	--	--	--	--	--	--	PF03071//PF00350//PF03836//PF08477//PF09384//PF07544	GNT-I family//Dynamin family//RasGAP C-terminus//Miro-like protein//UTP15 C terminal//RNA polymerase II transcription mediator complex subunit 9	GO:0007264//GO:0006486//GO:0006357//GO:0006364	small GTPase mediated signal transduction//protein glycosylation//regulation of transcription from RNA polymerase II promoter//rRNA processing	GO:0003924//GO:0001104//GO:0005099//GO:0008375//GO:0005525	GTPase activity//RNA polymerase II transcription cofactor activity//Ras GTPase activator activity//acetylglucosaminyltransferase activity//GTP binding	GO:0005730//GO:0000139//GO:0016592//GO:0005622	nucleolus//Golgi membrane//mediator complex//intracellular	--	--
comp83035_c0	247.736	5056.24	-4.3512	4.55e-06	0.0031194	1487	408690706	AFU81734.1	627	7.5e-76	MHC class II antigen beta chain, partial [Espadarana prosoblepon]	K06752	MHC2	major histocompatibility complex, class II	http://www.genome.jp/dbget-bin/www_bget?ko:K06752	P15982	537	1.05e-62	SLA class II histocompatibility antigen, DQ haplotype C beta chain OS=Sus scrofa PE=2 SV=1	PF00969	Class II histocompatibility antigen, beta domain	GO:0019882//GO:0006955	antigen processing and presentation//immune response	--	--	GO:0016020//GO:0042613	membrane//MHC class II protein complex	--	--
comp111737_c1	13.9147	411.37	-4.8858	4.83e-06	0.0032292	2922	301624460	XP_002941524.1	2020	0	PREDICTED: interferon-induced very large GTPase 1-like [Xenopus (Silurana) tropicalis]	--	--	--	--	Q80SU7	641	4.12e-67	Interferon-induced very large GTPase 1 OS=Mus musculus GN=Gvin1 PE=1 SV=1	PF07646	Kelch motif	--	--	GO:0005515	protein binding	--	--	--	--
comp87432_c0	6.32131	164.409	-4.7009	5.21e-06	0.0033774	519	--	--	--	--	--	--	--	--	--	--	--	--	--	PF03999	Microtubule associated protein (MAP65/ASE1 family)	GO:0000910//GO:0000226	cytokinesis//microtubule cytoskeleton organization	GO:0008017	microtubule binding	GO:0045298	tubulin complex	--	--
comp106563_c0	64.6505	1173.43	-4.1819	5.74e-06	0.0035506	1275	301624359	XP_002941472.1	326	1.19e-32	PREDICTED: hypothetical protein LOC100489222 isoform 1 [Xenopus (Silurana) tropicalis] >gi|301624361|ref|XP_002941473.1| PREDICTED: hypothetical protein LOC100489222 isoform 2 [Xenopus (Silurana) tropicalis]	--	--	--	--	Q5M826	156	9.23e-11	Transmembrane protein 140 OS=Rattus norvegicus GN=Tmem140 PE=2 SV=1	PF01008	Initiation factor 2 subunit family	GO:0044237	cellular metabolic process	--	--	--	--	--	--
comp114174_c0	5.49328	1366.26	-7.9583	6.47e-06	0.003719	3946	301626698	XP_002942526.1	3852	0	PREDICTED: interferon-induced very large GTPase 1-like [Xenopus (Silurana) tropicalis]	--	--	--	--	Q80SU7	2788	0	Interferon-induced very large GTPase 1 OS=Mus musculus GN=Gvin1 PE=1 SV=1	PF00745//PF08477//PF02837//PF00625//PF00350//PF01926//PF06925	Glutamyl-tRNAGlu reductase, dimerisation domain//Miro-like protein//Glycosyl hydrolases family 2, sugar binding domain//Guanylate kinase//Dynamin family//50S ribosome-binding GTPase//Monogalactosyldiacylglycerol (MGDG) synthase	GO:0033014//GO:0007264//GO:0005975//GO:0009247//GO:0055114	tetrapyrrole biosynthetic process//small GTPase mediated signal transduction//carbohydrate metabolic process//glycolipid biosynthetic process//oxidation-reduction process	GO:0050661//GO:0005515//GO:0003924//GO:0004553//GO:0008883//GO:0016758//GO:0005525	NADP binding//protein binding//GTPase activity//hydrolase activity, hydrolyzing O-glycosyl compounds//glutamyl-tRNA reductase activity//transferase activity, transferring hexosyl groups//GTP binding	GO:0005622	intracellular	--	--
comp102298_c0	12.2302	255.994	-4.3876	7.31e-06	0.0040164	576	--	--	--	--	--	--	--	--	--	--	--	--	--	PF10417	C-terminal domain of 1-Cys peroxiredoxin	GO:0055114	oxidation-reduction process	GO:0051920	peroxiredoxin activity	--	--	--	--
comp98412_c0	412.747	27813.7	-6.0744	7.63e-06	0.0041109	1816	393717589	AFN21430.1	1506	0	clusterin preproprotein [Bufo gargarizans]	--	--	--	--	P14018	1039	2.57e-133	Clusterin OS=Coturnix coturnix japonica GN=CLU PE=2 SV=2	PF01093//PF05405	Clusterin//Mitochondrial ATP synthase B chain precursor (ATP-synt_B)	GO:0015986//GO:0008219//GO:0015992	ATP synthesis coupled proton transport//cell death//proton transport	GO:0015078	hydrogen ion transmembrane transporter activity	GO:0000276	mitochondrial proton-transporting ATP synthase complex, coupling factor F(o)	--	--
comp78130_c0	1.10434	106.147	-6.5867	7.75e-06	0.0041476	946	345308346	XP_001509376.2	599	6.15e-72	PREDICTED: inactive hydroxysteroid dehydrogenase-like protein 1-like [Ornithorhynchus anatinus]	--	--	--	--	Q5R7K0	562	1.05e-67	Inactive hydroxysteroid dehydrogenase-like protein 1 OS=Pongo abelii GN=HSDL1 PE=2 SV=1	PF00106	short chain dehydrogenase	GO:0008152	metabolic process	GO:0016491	oxidoreductase activity	--	--	KOG1014	17 beta-hydroxysteroid dehydrogenase type 3, HSD17B3
comp106501_c0	333.405	6092.13	-4.1916	8.43e-06	0.0044856	3351	47938645	AAH72332.1	705	9.81e-78	LOC432253 protein, partial [Xenopus laevis]	--	--	--	--	Q9ULX5	371	2.65e-35	RING finger protein 112 OS=Homo sapiens GN=RNF112 PE=2 SV=2	PF02263//PF14634//PF13013//PF08676//PF01637//PF00097//PF13639//PF00895	Guanylate-binding protein, N-terminal domain//zinc-RING finger domain//F-box-like domain//MutL C terminal dimerisation domain//Archaeal ATPase//Zinc finger, C3HC4 type (RING finger)//Ring finger domain//ATP synthase protein 8	GO:0015992//GO:0006298//GO:0015986	proton transport//mismatch repair//ATP synthesis coupled proton transport	GO:0046872//GO:0005525//GO:0015078//GO:0003924//GO:0008270//GO:0005524//GO:0005515	metal ion binding//GTP binding//hydrogen ion transmembrane transporter activity//GTPase activity//zinc ion binding//ATP binding//protein binding	GO:0000276	mitochondrial proton-transporting ATP synthase complex, coupling factor F(o)	KOG2037	Guanylate-binding protein
comp116263_c0	183.819	3097.33	-4.0747	9.03e-06	0.0047114	2902	301631499	XP_002944835.1	1149	1.48e-143	PREDICTED: interferon-induced protein with tetratricopeptide repeats 5-like [Xenopus (Silurana) tropicalis]	--	--	--	--	Q13325	853	1.51e-101	Interferon-induced protein with tetratricopeptide repeats 5 OS=Homo sapiens GN=IFIT5 PE=1 SV=1	PF00515//PF13176//PF13181//PF08477	Tetratricopeptide repeat//Tetratricopeptide repeat//Tetratricopeptide repeat//Miro-like protein	GO:0007264	small GTPase mediated signal transduction	GO:0005525//GO:0005515	GTP binding//protein binding	GO:0005622	intracellular	--	--
comp22520_c0	0	34.3421	#NAME?	1.07e-05	0.0054868	816	--	--	--	--	--	--	--	--	--	--	--	--	--	--	--	--	--	--	--	--	--	--	--
comp109970_c0	8.54315	174.435	-4.3518	1.1e-05	0.0055554	2202	48734713	AAH71640.1	220	9.3e-17	Leucine rich repeat containing 25 [Homo sapiens] >gi|62739780|gb|AAH93842.1| Leucine rich repeat containing 25 [Homo sapiens] >gi|312150836|gb|ADQ31930.1| leucine rich repeat containing 25 [synthetic construct]	--	--	--	--	Q8N386	215	2.6e-17	Leucine-rich repeat-containing protein 25 OS=Homo sapiens GN=LRRC25 PE=2 SV=2	PF11770//PF00560	GRB2-binding adapter (GAPT)//Leucine Rich Repeat	--	--	GO:0005515	protein binding	GO:0016021	integral to membrane	KOG0619	FOG: Leucine rich repeat
comp114568_c0	256.903	3741.36	-3.8643	1.13e-05	0.0056744	5490	281427119	NP_001163915.1	594	2.77e-65	tumor necrosis factor (ligand) superfamily, member 10 [Xenopus laevis] >gi|269993933|dbj|BAI50628.1| TNF-related apoptosis-inducing ligand 1 [Xenopus laevis]	K04721	TNFSF10, TRAIL	tumor necrosis factor ligand superfamily member 10	http://www.genome.jp/dbget-bin/www_bget?ko:K04721	P50591	456	5.49e-48	Tumor necrosis factor ligand superfamily member 10 OS=Homo sapiens GN=TNFSF10 PE=1 SV=1	PF01853//PF00229	MOZ/SAS family//TNF(Tumour Necrosis Factor) family	GO:0007165//GO:0006355//GO:0006955	signal transduction//regulation of transcription, DNA-dependent//immune response	GO:0005164//GO:0016747	tumor necrosis factor receptor binding//transferase activity, transferring acyl groups other than amino-acyl groups	GO:0005634//GO:0016020	nucleus//membrane	--	--
comp107138_c0	2.61118	79.251	-4.9237	1.21e-05	0.00601	1431	58332154	NP_001011225.1	520	3.02e-59	C-type lectin domain family 10, member A [Xenopus (Silurana) tropicalis] >gi|56556538|gb|AAH87789.1| asialoglycoprotein receptor 2 [Xenopus (Silurana) tropicalis]	K06721	CLEC10A, CLECSF13, CLECSF14	C-type lectin domain family 10, member A	http://www.genome.jp/dbget-bin/www_bget?ko:K06721	P34927	357	6.18e-37	Asialoglycoprotein receptor 1 OS=Mus musculus GN=Asgr1 PE=2 SV=4	PF00059	Lectin C-type domain	--	--	GO:0030246	carbohydrate binding	--	--	KOG4297	C-type lectin
comp114429_c0	178.32	3270.2	-4.1968	1.34e-05	0.006488	3089	377520165	NP_001243698.1	1976	0	myxovirus influenza virus resistance 1 [Xenopus laevis] >gi|373878401|gb|AEY77819.1| myxovirus influenza virus resistance 1 [Xenopus laevis]	K14754	MX1	interferon-induced GTP-binding protein Mx1	http://www.genome.jp/dbget-bin/www_bget?ko:K14754	Q9WVP9	1718	0	Interferon-induced GTP-binding protein Mx2 OS=Mus musculus GN=Mx2 PE=2 SV=2	PF01031//PF08477//PF00009//PF02238//PF00350//PF00005//PF01926//PF02212	Dynamin central region//Miro-like protein//Elongation factor Tu GTP binding domain//Cytochrome c oxidase subunit VIIa//Dynamin family//ABC transporter//50S ribosome-binding GTPase//Dynamin GTPase effector domain	GO:0007264//GO:0006123//GO:0015992//GO:0006118	small GTPase mediated signal transduction//mitochondrial electron transport, cytochrome c to oxygen//proton transport//electron transport	GO:0003924//GO:0005524//GO:0004129//GO:0009055//GO:0005525//GO:0016887//GO:0000166	GTPase activity//ATP binding//cytochrome-c oxidase activity//electron carrier activity//GTP binding//ATPase activity//nucleotide binding	GO:0005746//GO:0045277//GO:0005622	mitochondrial respiratory chain//respiratory chain complex IV//intracellular	KOG0446	Vacuolar sorting protein VPS1, dynamin, and related proteins
comp91197_c0	6.30368	128.704	-4.3517	1.58e-05	0.0075035	585	301623793	XP_002941196.1	425	1.17e-44	PREDICTED: RING finger protein 213-like [Xenopus (Silurana) tropicalis]	--	--	--	--	Q63HN8	347	2.26e-35	E3 ubiquitin-protein ligase RNF213 OS=Homo sapiens GN=RNF213 PE=1 SV=3	--	--	--	--	--	--	--	--	--	--
comp116671_c0	10.7826	200.926	-4.2199	1.8e-05	0.008255	3606	301611708	XP_002935372.1	822	1.9e-88	PREDICTED: plexin-C1-like [Xenopus (Silurana) tropicalis]	--	--	--	--	O60486	794	1.18e-85	Plexin-C1 OS=Homo sapiens GN=PLXNC1 PE=1 SV=1	PF01833//PF01437	IPT/TIG domain//Plexin repeat	--	--	GO:0005515	protein binding	GO:0016020	membrane	KOG3610	Plexins (functional semaphorin receptors)
comp112603_c0	25.144	432.393	-4.1041	1.84e-05	0.0083222	3050	148235335	NP_001085187.1	427	1.49e-42	uncharacterized protein LOC432271 precursor [Xenopus laevis] >gi|83405231|gb|AAI10976.1| LOC432271 protein [Xenopus laevis]	--	--	--	--	O54947	316	8.21e-30	Hepatitis A virus cellular receptor 1 homolog OS=Rattus norvegicus GN=Havcr1 PE=2 SV=1	--	--	--	--	--	--	--	--	--	--
comp101551_c0	10.3956	202.536	-4.2841	2.13e-05	0.0092096	673	--	--	--	--	--	--	--	--	--	--	--	--	--	--	--	--	--	--	--	--	--	--	--
comp92724_c0	156.48	2094.96	-3.7429	2.16e-05	0.0092825	1016	156717644	NP_001096362.1	924	5.31e-122	phosphoribosyltransferase domain-containing protein 1 [Xenopus (Silurana) tropicalis] >gi|166989891|sp|A4II60.1|PRDC1_XENTR RecName: Full=Phosphoribosyltransferase domain-containing protein 1 >gi|134024464|gb|AAI35869.1| LOC100124954 protein [Xenopus (Silurana) tropicalis]	--	--	--	--	A4II60	924	3.59e-123	Phosphoribosyltransferase domain-containing protein 1 OS=Xenopus tropicalis GN=prtfdc1 PE=2 SV=1	PF04858//PF00156	TH1 protein//Phosphoribosyl transferase domain	GO:0046100//GO:0006166//GO:0009116//GO:0045892	hypoxanthine metabolic process//purine ribonucleoside salvage//nucleoside metabolic process//negative regulation of transcription, DNA-dependent	GO:0000166//GO:0004422//GO:0046872	nucleotide binding//hypoxanthine phosphoribosyltransferase activity//metal ion binding	GO:0005737//GO:0005634	cytoplasm//nucleus	--	--
comp109816_c0	2.94906	90.3608	-4.9374	2.28e-05	0.0097144	1008	--	--	--	--	--	--	--	--	--	--	--	--	--	--	--	--	--	--	--	--	--	--	--
comp107994_c0	3.62247	100.732	-4.7974	2.37e-05	0.0099704	1081	--	--	--	--	--	--	--	--	--	--	--	--	--	--	--	--	--	--	--	--	--	--	--
comp111211_c2	1.47066	55.8838	-5.2479	2.45e-05	0.010204	1344	301625818	XP_002942098.1	1155	2.18e-139	PREDICTED: interferon-induced very large GTPase 1-like [Xenopus (Silurana) tropicalis]	--	--	--	--	Q5NCI0	708	6.36e-82	Up-regulator of cell proliferation OS=Mus musculus GN=Urgcp PE=2 SV=1	PF06350	Hormone-sensitive lipase (HSL) N-terminus	GO:0008203//GO:0016042	cholesterol metabolic process//lipid catabolic process	GO:0016298	lipase activity	--	--	--	--
comp107733_c0	6.42986	126.98	-4.3037	2.48e-05	0.010289	1139	113931178	NP_001039033.1	925	2.3e-120	cathepsin W [Xenopus (Silurana) tropicalis] >gi|89269052|emb|CAJ83515.1| cathepsin W [Xenopus (Silurana) tropicalis]	K08569	CTSW	cathepsin W	http://www.genome.jp/dbget-bin/www_bget?ko:K08569	P56203	690	2.7e-85	Cathepsin W OS=Mus musculus GN=Ctsw PE=2 SV=2	PF03051//PF00112	Peptidase C1-like family//Papain family cysteine protease	GO:0006508	proteolysis	GO:0004197//GO:0008234	cysteine-type endopeptidase activity//cysteine-type peptidase activity	--	--	KOG1543	Cysteine proteinase Cathepsin L
comp116286_c0	19.7614	332.36	-4.072	2.7e-05	0.011072	2343	301625431	XP_002941907.1	621	3.81e-95	PREDICTED: hypothetical protein LOC100496188 [Xenopus (Silurana) tropicalis]	--	--	--	--	Q8VD31	218	3.96e-17	Tapasin-related protein OS=Mus musculus GN=Tapbpl PE=2 SV=2	PF05790	Immunoglobulin C2-set domain	GO:0007155	cell adhesion	--	--	GO:0016021	integral to membrane	--	--
comp116687_c0	21.619	495.862	-4.5196	2.76e-05	0.011238	3444	301627444	XP_002942884.1	916	2.04e-100	PREDICTED: hypothetical protein LOC100494305 [Xenopus (Silurana) tropicalis]	--	--	--	--	O73895	136	5.86e-07	Tapasin OS=Gallus gallus GN=TAPBP PE=2 SV=2	--	--	--	--	--	--	--	--	--	--
comp115420_c1	495.097	7135.82	-3.8493	2.93e-05	0.011727	2450	158518464	NP_001103512.1	1200	2.76e-156	proteasome beta 8 subunit [Xenopus (Silurana) tropicalis] >gi|157423123|gb|AAI53714.1| psmb8 protein [Xenopus (Silurana) tropicalis]	K02740	PSMB8, LMP7	20S proteasome subunit beta 8	http://www.genome.jp/dbget-bin/www_bget?ko:K02740	P28063	968	8.87e-123	Proteasome subunit beta type-8 OS=Mus musculus GN=Psmb8 PE=1 SV=2	PF07569//PF01721//PF00227	TUP1-like enhancer of split//Class II bacteriocin//Proteasome subunit	GO:0006355//GO:0042742//GO:0051603	regulation of transcription, DNA-dependent//defense response to bacterium//proteolysis involved in cellular protein catabolic process	GO:0004298	threonine-type endopeptidase activity	GO:0005839//GO:0005576//GO:0005634//GO:0005737	proteasome core complex//extracellular region//nucleus//cytoplasm	KOG0175	20S proteasome, regulatory subunit beta type PSMB5/PSMB8/PRE2
comp105388_c0	0	28.6861	#NAME?	3.41e-05	0.013121	1224	301611906	XP_002935467.1	726	2.31e-84	PREDICTED: EGF-like module-containing mucin-like hormone receptor-like 1-like [Xenopus (Silurana) tropicalis]	K08444	EMR3	egf-like module containing, mucin-like, hormone receptor-like 3	http://www.genome.jp/dbget-bin/www_bget?ko:K08444	Q61549	489	1.56e-52	EGF-like module-containing mucin-like hormone receptor-like 1 OS=Mus musculus GN=Emr1 PE=2 SV=1	PF00002	7 transmembrane receptor (Secretin family)	GO:0007186	G-protein coupled receptor signaling pathway	GO:0004930	G-protein coupled receptor activity	GO:0016021	integral to membrane	KOG4193	G protein-coupled receptors
comp111534_c0	3.68709	88.5094	-4.5853	3.37e-05	0.013121	1391	301622092	XP_002940369.1	236	3.72e-21	PREDICTED: transmembrane protein 213-like [Xenopus (Silurana) tropicalis]	--	--	--	--	A2RRL7	217	1.59e-19	Transmembrane protein 213 OS=Homo sapiens GN=TMEM213 PE=2 SV=2	PF03445//PF00569//PF04648	Putative nucleotidyltransferase DUF294//Zinc finger, ZZ type//Yeast mating factor alpha hormone	GO:0007165//GO:0019953	signal transduction//sexual reproduction	GO:0008270//GO:0000772//GO:0008773	zinc ion binding//mating pheromone activity//[protein-PII] uridylyltransferase activity	GO:0005576	extracellular region	--	--
comp108763_c0	10.9866	179.47	-4.0299	3.61e-05	0.013744	1121	--	--	--	--	--	--	--	--	--	--	--	--	--	--	--	--	--	--	--	--	--	--	--
comp107826_c0	273.18	3476.68	-3.6698	3.66e-05	0.013878	1521	148223331	NP_001091304.1	762	5.31e-95	uncharacterized protein LOC100037128 precursor [Xenopus laevis] >gi|124504286|gb|AAI28667.1| LOC100037128 protein [Xenopus laevis]	K06752	MHC2	major histocompatibility complex, class II	http://www.genome.jp/dbget-bin/www_bget?ko:K06752	P14439	575	1.26e-68	H-2 class II histocompatibility antigen, E-U alpha chain (Fragment) OS=Mus musculus PE=2 SV=1	PF00993	Class II histocompatibility antigen, alpha domain	GO:0019882//GO:0006955	antigen processing and presentation//immune response	--	--	GO:0044425//GO:0016020//GO:0042613	membrane part//membrane//MHC class II protein complex	--	--
comp116062_c0	3.37999	79.832	-4.5619	3.84e-05	0.014425	2324	301627263	XP_002942795.1	571	7.04e-62	PREDICTED: hypothetical protein LOC100486158 [Xenopus (Silurana) tropicalis]	--	--	--	--	--	--	--	--	--	--	--	--	--	--	--	--	KOG4475	FOG: Immunoglobin and related proteins
comp89198_c0	0.97276	44.3631	-5.5111	3.95e-05	0.014764	1263	--	--	--	--	--	--	--	--	--	--	--	--	--	--	--	--	--	--	--	--	--	--	--
comp111223_c0	13.918	210.327	-3.9176	4.11e-05	0.015204	5639	166157846	NP_001107346.1	258	1.6e-22	high mobility group AT-hook 2, gene 1 [Xenopus (Silurana) tropicalis] >gi|163916287|gb|AAI57172.1| LOC100135170 protein [Xenopus (Silurana) tropicalis] >gi|213627778|gb|AAI71020.1| hypothetical protein LOC100135170 [Xenopus (Silurana) tropicalis]	--	--	--	--	P52926	143	1.48e-08	High mobility group protein HMGI-C OS=Homo sapiens GN=HMGA2 PE=1 SV=1	PF02178	AT hook motif	GO:0006355	regulation of transcription, DNA-dependent	GO:0003677	DNA binding	GO:0005634//GO:0000785	nucleus//chromatin	--	--
comp104636_c0	3.98644	106.321	-4.7372	4.58e-05	0.015751	865	--	--	--	--	--	--	--	--	--	--	--	--	--	--	--	--	--	--	--	--	--	--	--
comp116624_c0	83.6633	1133.49	-3.76	4.6e-05	0.015751	1826	301615540	XP_002937236.1	1045	4.69e-132	PREDICTED: interferon-induced protein with tetratricopeptide repeats 5-like [Xenopus (Silurana) tropicalis]	K14217	IFIT1	interferon-induced protein with tetratricopeptide repeats 1	http://www.genome.jp/dbget-bin/www_bget?ko:K14217	P09914	733	1.6e-87	Interferon-induced protein with tetratricopeptide repeats 1 OS=Homo sapiens GN=IFIT1 PE=1 SV=2	PF00515//PF06552//PF13176//PF13181	Tetratricopeptide repeat//Plant specific mitochondrial import receptor subunit TOM20//Tetratricopeptide repeat//Tetratricopeptide repeat	GO:0045040	protein import into mitochondrial outer membrane	GO:0005515	protein binding	GO:0005742	mitochondrial outer membrane translocase complex	--	--
comp77788_c0	0	27.6865	#NAME?	4.59e-05	0.015751	618	--	--	--	--	--	--	--	--	--	--	--	--	--	--	--	--	--	--	--	--	--	--	--
comp99437_c0	97.3304	1332.43	-3.775	4.45e-05	0.015751	2166	301621379	XP_002940023.1	1055	7.77e-132	PREDICTED: tripartite motif-containing protein 65-like [Xenopus (Silurana) tropicalis]	--	--	--	--	Q6PJ69	489	7.25e-52	Tripartite motif-containing protein 65 OS=Homo sapiens GN=TRIM65 PE=1 SV=3	PF14634//PF13639//PF00097//PF00622//PF04564	zinc-RING finger domain//Ring finger domain//Zinc finger, C3HC4 type (RING finger)//SPRY domain//U-box domain	GO:0016567	protein ubiquitination	GO:0046872//GO:0008270//GO:0004842//GO:0005515	metal ion binding//zinc ion binding//ubiquitin-protein ligase activity//protein binding	GO:0000151	ubiquitin ligase complex	KOG2177	Predicted E3 ubiquitin ligase
comp107413_c2	0.53408	73.6985	-7.1084	4.73e-05	0.016043	1013	6576738	BAA88337.1	173	1.73e-18	ORF2 [Acanthochelys spixii]	--	--	--	--	--	--	--	--	--	--	--	--	--	--	--	--	--	--
comp96645_c0	25.4379	383.859	-3.9155	4.74e-05	0.016043	872	159155206	AAI54724.1	421	4.86e-46	LOC100127707 protein [Xenopus (Silurana) tropicalis]	--	--	--	--	O19477	309	5.49e-31	Major histocompatibility complex class I-related gene protein OS=Rattus norvegicus GN=Mr1 PE=2 SV=2	PF07657//PF00129	N terminus of Notch ligand//Class I Histocompatibility antigen, domains alpha 1 and 2	GO:0006955//GO:0019882//GO:0007275//GO:0007219	immune response//antigen processing and presentation//multicellular organismal development//Notch signaling pathway	--	--	GO:0016021	integral to membrane	--	--
comp94071_c0	31.8116	502.898	-3.9826	4.8e-05	0.016194	816	--	--	--	--	--	--	--	--	--	--	--	--	--	--	--	--	--	--	--	--	--	--	--
comp106237_c0	20.6733	263.446	-3.6717	5.14e-05	0.01705	1748	--	--	--	--	--	--	--	--	--	--	--	--	--	--	--	--	--	--	--	--	--	--	--
comp94503_c0	5.93736	142.36	-4.5836	5.2e-05	0.0172	557	--	--	--	--	--	--	--	--	--	--	--	--	--	--	--	--	--	--	--	--	--	--	--
comp100700_c0	0.53408	39.454	-6.207	5.33e-05	0.01749	881	301615735	XP_002937320.1	262	3.76e-24	PREDICTED: hypothetical protein LOC100489117 [Xenopus (Silurana) tropicalis]	--	--	--	--	P07725	162	8.61e-12	T-cell surface glycoprotein CD8 alpha chain OS=Rattus norvegicus GN=Cd8a PE=1 SV=1	PF02480	Alphaherpesvirus glycoprotein E	--	--	--	--	GO:0016020	membrane	--	--
comp109767_c4	70.4871	961.116	-3.7693	5.56e-05	0.018099	1735	395815169	XP_003781107.1	518	2.71e-53	PREDICTED: NACHT, LRR and PYD domains-containing protein 14 [Otolemur garnettii]	K12800	NLRP3, PYPAF1	NACHT, LRR and PYD domains-containing protein 3	http://www.genome.jp/dbget-bin/www_bget?ko:K12800	Q8R4B8	491	6.09e-51	NACHT, LRR and PYD domains-containing protein 3 OS=Mus musculus GN=Nlrp3 PE=2 SV=1	PF00560	Leucine Rich Repeat	--	--	GO:0005515	protein binding	--	--	KOG1909	Ran GTPase-activating protein
comp86102_c0	62.7981	770.928	-3.6178	5.65e-05	0.018239	681	432097490	ELK27681.1	128	5.36e-06	Interferon-induced very large GTPase 1 [Myotis davidii]	--	--	--	--	--	--	--	--	--	--	--	--	--	--	--	--	--	--
comp107758_c0	4.59289	87.6364	-4.2541	5.7e-05	0.018318	984	--	--	--	--	--	--	--	--	--	--	--	--	--	--	--	--	--	--	--	--	--	--	--
comp113488_c0	10.6226	170.745	-4.0066	5.8e-05	0.018569	877	301621811	XP_002940234.1	172	1.23e-11	PREDICTED: CMRF35-like molecule 5-like [Xenopus (Silurana) tropicalis]	--	--	--	--	--	--	--	--	--	--	--	--	--	--	--	--	--	--
comp116228_c0	12.2302	256.033	-4.3878	5.86e-05	0.018599	8582	372995364	AEY11256.1	2480	0	NLRC5 [Gallus gallus]	--	--	--	--	Q86WI3	1790	0	Protein NLRC5 OS=Homo sapiens GN=NLRC5 PE=1 SV=3	PF07728//PF01078//PF02562//PF01695//PF00004//PF00560	AAA domain (dynein-related subfamily)//Magnesium chelatase, subunit ChlI//PhoH-like protein//IstB-like ATP binding protein//ATPase family associated with various cellular activities (AAA)//Leucine Rich Repeat	GO:0050794//GO:0015979//GO:0015995//GO:0015994	regulation of cellular process//photosynthesis//chlorophyll biosynthetic process//chlorophyll metabolic process	GO:0016887//GO:0005515//GO:0005524//GO:0016851	ATPase activity//protein binding//ATP binding//magnesium chelatase activity	GO:0010007	magnesium chelatase complex	KOG1909	Ran GTPase-activating protein
comp91663_c0	21.3951	286.09	-3.7411	5.84e-05	0.018599	1113	--	--	--	--	--	--	--	--	--	--	--	--	--	--	--	--	--	--	--	--	--	--	--
comp101418_c1	3.24841	79.1142	-4.6061	6.14e-05	0.019251	826	--	--	--	--	--	--	--	--	--	--	--	--	--	PF00619	Caspase recruitment domain	GO:0042981	regulation of apoptotic process	GO:0005515	protein binding	GO:0005622	intracellular	--	--
comp92684_c0	3.25381	67.733	-4.3797	6.54e-05	0.020073	1237	68534419	AAH99280.1	354	8.11e-36	Unknown (protein for MGC:116472) [Xenopus laevis]	--	--	--	--	P01848	171	4.31e-13	T-cell receptor alpha chain C region OS=Homo sapiens GN=TRAC PE=1 SV=1	PF00623	RNA polymerase Rpb1, domain 2	GO:0006351//GO:0006144//GO:0006206	transcription, DNA-dependent//purine nucleobase metabolic process//pyrimidine nucleobase metabolic process	GO:0003899//GO:0003677	DNA-directed RNA polymerase activity//DNA binding	GO:0005730	nucleolus	--	--
comp104054_c0	6.16129	115.239	-4.2253	6.73e-05	0.020536	2785	148237739	NP_001084903.1	314	7.01e-27	MORC family CW-type zinc finger 3 [Xenopus laevis] >gi|47123115|gb|AAH70772.1| MGC83806 protein [Xenopus laevis]	--	--	--	--	Q14149	233	2.34e-18	MORC family CW-type zinc finger protein 3 OS=Homo sapiens GN=MORC3 PE=1 SV=3	PF00471//PF01238//PF04111	Ribosomal protein L33//Phosphomannose isomerase type I//Autophagy protein Apg6	GO:0006412//GO:0042254//GO:0006914//GO:0005975//GO:0006000//GO:0006013	translation//ribosome biogenesis//autophagy//carbohydrate metabolic process//fructose metabolic process//mannose metabolic process	GO:0003735//GO:0008270//GO:0004476	structural constituent of ribosome//zinc ion binding//mannose-6-phosphate isomerase activity	GO:0005840//GO:0005622	ribosome//intracellular	--	--
comp101811_c0	18.6086	262.346	-3.8174	6.82e-05	0.020643	1047	301613602	XP_002936300.1	136	2.05e-06	PREDICTED: putative deoxyribonuclease TATDN2 [Xenopus (Silurana) tropicalis]	--	--	--	--	--	--	--	--	--	--	--	--	--	--	--	--	--	--
comp103951_c1	111.446	1261.54	-3.5008	7.62e-05	0.022395	1562	301619658	XP_002939225.1	339	1.27e-33	PREDICTED: hypothetical protein LOC100487625 [Xenopus (Silurana) tropicalis]	--	--	--	--	--	--	--	--	--	--	--	--	--	--	--	--	--	--
comp111523_c0	20.3806	283.634	-3.7988	7.92e-05	0.022961	1839	--	--	--	--	--	--	--	--	--	--	--	--	--	PF02096//PF05923//PF04911//PF07645	60Kd inner membrane protein//APC cysteine-rich region//ATP synthase j chain//Calcium-binding EGF domain	GO:0016055//GO:0051205//GO:0015992//GO:0015986	Wnt receptor signaling pathway//protein insertion into membrane//proton transport//ATP synthesis coupled proton transport	GO:0005509//GO:0015078	calcium ion binding//hydrogen ion transmembrane transporter activity	GO:0045263//GO:0016021	proton-transporting ATP synthase complex, coupling factor F(o)//integral to membrane	--	--
comp106839_c0	42.2035	576.796	-3.7726	8.02e-05	0.023195	1573	334327902	XP_001371709.2	551	2.55e-58	PREDICTED: NACHT, LRR and PYD domains-containing protein 3 [Monodelphis domestica]	--	--	--	--	A6QLE5	515	1.47e-54	NACHT, LRR and PYD domains-containing protein 3 OS=Bos taurus GN=NLRP3 PE=2 SV=1	PF06414//PF07728//PF00004	Zeta toxin//AAA domain (dynein-related subfamily)//ATPase family associated with various cellular activities (AAA)	--	--	GO:0016301//GO:0016887//GO:0005524	kinase activity//ATPase activity//ATP binding	--	--	--	--
comp104388_c0	10.4109	156.944	-3.9141	8.17e-05	0.02353	3044	301609308	XP_002934204.1	3043	0	PREDICTED: epithelial chloride channel protein [Xenopus (Silurana) tropicalis]	K05030	CLCA4	calcium-activated chloride channel family member 4	http://www.genome.jp/dbget-bin/www_bget?ko:K05030	P54281	2233	0	Epithelial chloride channel protein OS=Bos taurus PE=2 SV=1	--	--	--	--	--	--	--	--	--	--
comp94888_c0	21.2114	8569.55	-8.6582	8.33e-05	0.023923	2148	112419050	AAI22495.1	1060	3.09e-136	Unknown (protein for IMAGE:8073253) [Xenopus laevis]	--	--	--	--	O42364	405	9.36e-43	Apolipoprotein Eb OS=Danio rerio GN=apoeb PE=2 SV=1	PF13851//PF05778//PF09177//PF11744//PF00067//PF01031//PF08702//PF05929//PF07464//PF05139//PF02601//PF03938//PF14010//PF00815//PF07739//PF06386//PF04513//PF01442//PF05478//PF04691	Growth-arrest specific micro-tubule binding//Apolipoprotein CIII (Apo-CIII)//Syntaxin 6, N-terminal//Aluminium activated malate transporter//Cytochrome P450//Dynamin central region//Fibrinogen alpha/beta chain family//Phage capsid scaffolding protein (GPO) serine peptidase//Apolipophorin-III precursor (apoLp-III)//Erythromycin esterase//Exonuclease VII, large subunit//Outer membrane protein (OmpH…	GO:0055114//GO:0006099//GO:0048870//GO:0031412//GO:0019643//GO:0045892//GO:0006308//GO:0007165//GO:0015743//GO:0030168//GO:0019069//GO:0051258//GO:0006869//GO:0015977//GO:0048193//GO:0046677//GO:0042157//GO:0006094//GO:0000105	oxidation-reduction process//tricarboxylic acid cycle//cell motility//gas vesicle organization//reductive tricarboxylic acid cycle//negative regulation of transcription, DNA-dependent//DNA catabolic process//signal transduction//malate transport//platelet activation//viral capsid assembly//protein polymerization//lipid transport//carbon fixation//Golgi vesicle transport//response to antibiotic//l…	GO:0004399//GO:0005102//GO:0005198//GO:0005525//GO:0008289//GO:0051287//GO:0008855//GO:0005506//GO:0008964//GO:0016705//GO:0051082//GO:0008270//GO:0020037//GO:0030674//GO:0003677	histidinol dehydrogenase activity//receptor binding//structural molecule activity//GTP binding//lipid binding//NAD binding//exodeoxyribonuclease VII activity//iron ion binding//phosphoenolpyruvate carboxylase activity//oxidoreductase activity, acting on paired donors, with incorporation or reduction of molecular oxygen//unfolded protein binding//zinc ion binding//heme binding//protein binding, br…	GO:0005577//GO:0031411//GO:0031514//GO:0009318//GO:0005576//GO:0019031//GO:0016021//GO:0019028//GO:0016020	fibrinogen complex//gas vesicle//motile cilium//exodeoxyribonuclease VII complex//extracellular region//viral envelope//integral to membrane//viral capsid//membrane	--	--
comp102602_c0	5.49868	87.7101	-3.9956	8.75e-05	0.02482	2343	301619935	XP_002939341.1	2281	0	PREDICTED: proto-oncogene tyrosine-protein kinase LCK-like [Xenopus (Silurana) tropicalis]	K05856	LCK	lymphocyte-specific protein tyrosine kinase	http://www.genome.jp/dbget-bin/www_bget?ko:K05856	P42683	2092	0	Proto-oncogene tyrosine-protein kinase LCK OS=Gallus gallus GN=LCK PE=2 SV=2	PF00017//PF00018//PF07714//PF00069	SH2 domain//SH3 domain//Protein tyrosine kinase//Protein kinase domain	GO:0006468	protein phosphorylation	GO:0005524//GO:0005515//GO:0004672	ATP binding//protein binding//protein kinase activity	--	--	KOG0197	Tyrosine kinases
comp107285_c0	3.20448	109.582	-5.0958	8.79e-05	0.02482	1589	58332154	NP_001011225.1	447	2.68e-48	C-type lectin domain family 10, member A [Xenopus (Silurana) tropicalis] >gi|56556538|gb|AAH87789.1| asialoglycoprotein receptor 2 [Xenopus (Silurana) tropicalis]	K10063	ASGR1	asialoglycoprotein receptor 1	http://www.genome.jp/dbget-bin/www_bget?ko:K10063	Q5RBQ8	315	4.75e-31	Asialoglycoprotein receptor 1 OS=Pongo abelii GN=ASGR1 PE=2 SV=3	PF01496//PF00059//PF08702//PF12761//PF05478//PF08654//PF02403//PF05073//PF04513//PF13851	V-type ATPase 116kDa subunit family//Lectin C-type domain//Fibrinogen alpha/beta chain family//Actin cytoskeleton-regulatory complex protein END3//Prominin//DASH complex subunit Dad2//Seryl-tRNA synthetase N-terminal domain//Baculovirus P24 capsid protein//Baculovirus polyhedron envelope protein, PEP, C terminus//Growth-arrest specific micro-tubule binding	GO:0030168//GO:0006566//GO:0015991//GO:0051258//GO:0007067//GO:0006897//GO:0048870//GO:0015992//GO:0006544//GO:0006563//GO:0006434//GO:0007015//GO:0007165	platelet activation//threonine metabolic process//ATP hydrolysis coupled proton transport//protein polymerization//mitosis//endocytosis//cell motility//proton transport//glycine metabolic process//L-serine metabolic process//seryl-tRNA aminoacylation//actin filament organization//signal transduction	GO:0005102//GO:0005198//GO:0004828//GO:0015078//GO:0030246//GO:0005524//GO:0000166//GO:0030674	receptor binding//structural molecule activity//serine-tRNA ligase activity//hydrogen ion transmembrane transporter activity//carbohydrate binding//ATP binding//nucleotide binding//protein binding, bridging	GO:0042729//GO:0072686//GO:0005577//GO:0033179//GO:0019031//GO:0005737//GO:0016021//GO:0019028//GO:0031514	DASH complex//mitotic spindle//fibrinogen complex//proton-transporting V-type ATPase, V0 domain//viral envelope//cytoplasm//integral to membrane//viral capsid//motile cilium	KOG4297	C-type lectin
comp96483_c0	1.50684	45.4211	-4.9138	8.8e-05	0.02482	999	148230418	NP_001087329.1	1032	1.79e-137	iodotyrosine deiodinase [Xenopus laevis] >gi|51593199|gb|AAH78565.1| Iyd protein [Xenopus laevis]	--	--	--	--	Q5REW1	971	2.19e-129	Iodotyrosine dehalogenase 1 OS=Pongo abelii GN=IYD PE=2 SV=1	PF03081//PF00881	Exo70 exocyst complex subunit//Nitroreductase family	GO:0055114//GO:0006887	oxidation-reduction process//exocytosis	GO:0016491	oxidoreductase activity	GO:0000145	exocyst	--	--
comp113146_c0	3.0729	64.4649	-4.3908	9.02e-05	0.025192	1828	--	--	--	--	--	--	--	--	--	--	--	--	--	--	--	--	--	--	--	--	--	--	--
comp114038_c0	24.9922	302.86	-3.5991	9.1e-05	0.02532	2977	225543668	NP_001139456.1	820	2.7e-98	Spi-B transcription factor (Spi-1/PU.1 related) [Xenopus (Silurana) tropicalis] >gi|224038330|gb|ACN38286.1| SPIB [Xenopus (Silurana) tropicalis]	K09438	SPI1	transcription factor PU.1	http://www.genome.jp/dbget-bin/www_bget?ko:K09438	Q9I8M6	527	7.44e-59	Transcription factor Spi-B-like OS=Paleosuchus palpebrosus PE=2 SV=1	PF00832//PF00178	Ribosomal L39 protein//Ets-domain	GO:0006355//GO:0042254//GO:0006412	regulation of transcription, DNA-dependent//ribosome biogenesis//translation	GO:0003700//GO:0003735//GO:0043565//GO:0003677	sequence-specific DNA binding transcription factor activity//structural constituent of ribosome//sequence-specific DNA binding//DNA binding	GO:0005622//GO:0005667//GO:0005840	intracellular//transcription factor complex//ribosome	KOG3805	ERG and related ETS transcription factors
comp99122_c1	21.5523	290.091	-3.7506	9.8e-05	0.026841	1846	395518688	XP_003763491.1	172	7.73e-11	PREDICTED: ICOS ligand [Sarcophilus harrisii]	--	--	--	--	P42082	141	4.6e-08	T-lymphocyte activation antigen CD86 OS=Mus musculus GN=Cd86 PE=1 SV=1	--	--	--	--	--	--	--	--	--	--
comp91205_c0	0.97276	38.5594	-5.3089	9.88e-05	0.026971	411	--	--	--	--	--	--	--	--	--	--	--	--	--	--	--	--	--	--	--	--	--	--	--
comp82615_c0	12.2049	155.894	-3.675	0.00010267	0.027927	544	--	--	--	--	--	--	--	--	--	--	--	--	--	--	--	--	--	--	--	--	--	--	--
comp115695_c0	215.269	3514.42	-4.0291	0.00010454	0.028013	3053	326923041	XP_003207750.1	860	3.17e-99	PREDICTED: e3 ubiquitin-protein ligase DTX3L-like [Meleagris gallopavo]	--	--	--	--	Q8TDB6	740	1.31e-82	E3 ubiquitin-protein ligase DTX3L OS=Homo sapiens GN=DTX3L PE=1 SV=1	PF13639//PF00097//PF12678	Ring finger domain//Zinc finger, C3HC4 type (RING finger)//RING-H2 zinc finger	--	--	GO:0046872//GO:0005515//GO:0008270	metal ion binding//protein binding//zinc ion binding	--	--	--	--
comp91415_c0	41.1306	520.196	-3.6608	0.00010439	0.028013	1283	363735032	XP_003641499.1	978	8.86e-127	PREDICTED: monoacylglycerol lipase ABHD12-like [Gallus gallus]	K13704	ABHD12	abhydrolase domain-containing protein 12	http://www.genome.jp/dbget-bin/www_bget?ko:K13704	Q5ZIN0	927	5.75e-120	Monoacylglycerol lipase ABHD12 OS=Gallus gallus GN=ABHD12 PE=2 SV=1	PF00326//PF02230//PF03583//PF01764//PF01738//PF07859//PF00975//PF02273//PF02129	Prolyl oligopeptidase family//Phospholipase/Carboxylesterase//Secretory lipase//Lipase (class 3)//Dienelactone hydrolase family//alpha/beta hydrolase fold//Thioesterase domain//Acyl transferase//X-Pro dipeptidyl-peptidase (S15 family)	GO:0009058//GO:0006508//GO:0016042//GO:0008152//GO:0006629//GO:0006631//GO:0046486	biosynthetic process//proteolysis//lipid catabolic process//metabolic process//lipid metabolic process//fatty acid metabolic process//glycerolipid metabolic process	GO:0016788//GO:0004806//GO:0016746//GO:0016787//GO:0008236//GO:0004177	hydrolase activity, acting on ester bonds//triglyceride lipase activity//transferase activity, transferring acyl groups//hydrolase activity//serine-type peptidase activity//aminopeptidase activity	--	--	KOG1552	Predicted alpha/beta hydrolase
comp92705_c0	4.32197	72.5885	-4.07	0.00010634	0.028276	1037	301614778	XP_002936860.1	351	5.3e-36	PREDICTED: hypothetical protein LOC100493059 [Xenopus (Silurana) tropicalis]	--	--	--	--	P22794	121	3.96e-06	Protein EVI2A OS=Homo sapiens GN=EVI2A PE=2 SV=2	PF00335//PF05399	Tetraspanin family//Ectropic viral integration site 2A protein (EVI2A)	--	--	--	--	GO:0016021	integral to membrane	--	--
comp104180_c0	1.90934	50.5108	-4.7254	0.00011431	0.029817	993	--	--	--	--	--	--	--	--	--	--	--	--	--	--	--	--	--	--	--	--	--	--	--
comp111680_c0	9.88762	130.619	-3.7236	0.00011867	0.030573	1794	301619600	XP_002939182.1	1375	0	PREDICTED: zinc finger protein 41-like [Xenopus (Silurana) tropicalis]	K09228	KRAB	KRAB domain-containing zinc finger protein	http://www.genome.jp/dbget-bin/www_bget?ko:K09228	Q3SYV7	553	1.32e-61	Zinc finger protein 345 OS=Bos taurus GN=ZNF345 PE=2 SV=1	PF04423//PF00096//PF06140	Rad50 zinc hook motif//Zinc finger, C2H2 type//Interferon-induced 6-16 family	GO:0006281	DNA repair	GO:0005524//GO:0008270//GO:0004518//GO:0046872	ATP binding//zinc ion binding//nuclease activity//metal ion binding	GO:0016021	integral to membrane	--	--
comp111930_c0	1.94552	1645.58	-9.7242	0.00011851	0.030573	963	--	--	--	--	--	--	--	--	--	--	--	--	--	--	--	--	--	--	--	--	--	--	--
comp106839_c1	13.9095	199.113	-3.8394	0.00012057	0.030871	568	301789940	XP_002930379.1	230	4.47e-19	PREDICTED: NACHT, LRR and PYD domains-containing protein 1-like [Ailuropoda melanoleuca]	K12798	NLRP1, CARD7	NACHT, LRR and PYD domains-containing protein 1	http://www.genome.jp/dbget-bin/www_bget?ko:K12798	Q6B966	222	2.6e-19	NACHT, LRR and PYD domains-containing protein 14 OS=Mus musculus GN=Nlrp14 PE=2 SV=2	PF00560	Leucine Rich Repeat	--	--	GO:0005515	protein binding	--	--	--	--
comp104297_c0	2.27565	56.596	-4.6363	0.00012131	0.030918	852	301605976	XP_002932594.1	222	8.11e-20	PREDICTED: hypothetical protein LOC100496891 [Xenopus (Silurana) tropicalis]	--	--	--	--	--	--	--	--	--	--	--	--	--	--	--	--	--	--
comp108404_c0	6.26749	92.3377	-3.881	0.00012154	0.030918	3505	410981984	XP_003997344.1	962	1.21e-104	PREDICTED: E3 ubiquitin-protein ligase RNF213 [Felis catus]	--	--	--	--	E9Q555	918	2.87e-100	E3 ubiquitin-protein ligase RNF213 OS=Mus musculus GN=Rnf213 PE=2 SV=1	PF09297//PF02402	NADH pyrophosphatase zinc ribbon domain//Lysis protein	GO:0009405//GO:0019835	pathogenesis//cytolysis	GO:0016787//GO:0046872	hydrolase activity//metal ion binding	GO:0019867	outer membrane	--	--
comp112069_c0	65.1388	808.099	-3.6329	0.0001219	0.030918	2160	--	--	--	--	--	--	--	--	--	--	--	--	--	PF07830	Protein serine/threonine phosphatase 2C, C-terminal domain	GO:0006470	protein dephosphorylation	GO:0000287//GO:0004721//GO:0030145	magnesium ion binding//phosphoprotein phosphatase activity//manganese ion binding	--	--	--	--
comp95115_c0	0.570263	30.8334	-5.7567	0.00012224	0.030918	523	283806558	NP_001164535.1	157	6.99e-10	multidrug resistance protein 1 [Felis catus] >gi|282153486|gb|ADA77532.1| ATP-binding cassette carrier B1 [Felis catus]	K05658	ABCB1	ATP-binding cassette, subfamily B (MDR/TAP), member 1	http://www.genome.jp/dbget-bin/www_bget?ko:K05658	P21447	151	2.43e-10	Multidrug resistance protein 1A OS=Mus musculus GN=Abcb1a PE=1 SV=3	PF03222	Tryptophan/tyrosine permease family	GO:0006810//GO:0003333//GO:0009987	transport//amino acid transmembrane transport//cellular process	GO:0000166//GO:0016887	nucleotide binding//ATPase activity	--	--	KOG0055	Multidrug/pheromone exporter, ABC superfamily
comp114878_c0	12.839	175.153	-3.77	0.00012438	0.031363	4063	58332664	NP_001011408.1	1447	0	uncharacterized protein LOC496885 precursor [Xenopus (Silurana) tropicalis] >gi|56789690|gb|AAH88778.1| hypothetical LOC496885 [Xenopus (Silurana) tropicalis]	--	--	--	--	Q9R182	1117	3.16e-137	Angiopoietin-related protein 3 OS=Mus musculus GN=Angptl3 PE=2 SV=1	PF05130//PF00015//PF06009//PF00769//PF05531//PF06008	FlgN protein//Methyl-accepting chemotaxis protein (MCP) signalling domain//Laminin Domain II//Ezrin/radixin/moesin family//Nucleopolyhedrovirus P10 protein//Laminin Domain I	GO:0044780//GO:0030334//GO:0030155//GO:0045995//GO:0007165//GO:0007155	bacterial-type flagellum assembly//regulation of cell migration//regulation of cell adhesion//regulation of embryonic development//signal transduction//cell adhesion	GO:0005102//GO:0008092//GO:0004871	receptor binding//cytoskeletal protein binding//signal transducer activity	GO:0019028//GO:0016020//GO:0005604//GO:0019898//GO:0005737//GO:0005606	viral capsid//membrane//basement membrane//extrinsic to membrane//cytoplasm//laminin-1 complex	KOG2579	Ficolin and related extracellular proteins
comp105530_c0	0	23.122	#NAME?	0.00012744	0.031645	1159	301611904	XP_002935466.1	263	4.34e-22	PREDICTED: hypothetical protein LOC100490769 [Xenopus (Silurana) tropicalis]	--	--	--	--	--	--	--	--	--	--	--	--	--	--	--	--	--	--
comp90546_c0	3.51933	70.32	-4.3206	0.00012705	0.031645	2317	213983141	NP_001135487.1	994	1.01e-124	chemokine-like receptor 1 [Xenopus (Silurana) tropicalis] >gi|195540109|gb|AAI67883.1| Unknown (protein for MGC:135298) [Xenopus (Silurana) tropicalis]	K04245	CMKLR1	chemokine-like receptor 1	http://www.genome.jp/dbget-bin/www_bget?ko:K04245	P97468	852	1.11e-104	Chemokine-like receptor 1 OS=Mus musculus GN=Cmklr1 PE=1 SV=1	PF00001	7 transmembrane receptor (rhodopsin family)	GO:0007187//GO:0007186	G-protein coupled receptor signaling pathway, coupled to cyclic nucleotide second messenger//G-protein coupled receptor signaling pathway	GO:0004982//GO:0004930	N-formyl peptide receptor activity//G-protein coupled receptor activity	GO:0016021	integral to membrane	KOG3656	FOG: 7 transmembrane receptor
comp111191_c0	11.1313	229.921	-4.3684	0.00013285	0.032598	1507	62751561	NP_001015739.1	658	4.63e-80	lysozyme G-like 2 precursor [Xenopus (Silurana) tropicalis] >gi|58476335|gb|AAH89674.1| MGC107910 protein [Xenopus (Silurana) tropicalis]	--	--	--	--	P00719	579	1.78e-69	Lysozyme g OS=Struthio camelus PE=1 SV=2	--	--	GO:0043170//GO:0009056	macromolecule metabolic process//catabolic process	--	--	--	--	--	--
comp93867_c0	15.922	226.133	-3.8281	0.00013329	0.032598	741	--	--	--	--	--	--	--	--	--	--	--	--	--	PF11837	Domain of unknown function (DUF3357)	GO:0005982//GO:0006012//GO:0005985	starch metabolic process//galactose metabolic process//sucrose metabolic process	GO:0004575//GO:0004564	sucrose alpha-glucosidase activity//beta-fructofuranosidase activity	GO:0017177	glucosidase II complex	--	--
comp101229_c0	197.088	2045.44	-3.3755	0.00013792	0.033358	2177	33416812	AAH56055.1	2973	0	Lcp1-prov protein [Xenopus laevis]	--	--	--	--	Q61233	2936	0	Plastin-2 OS=Mus musculus GN=Lcp1 PE=1 SV=4	PF00036//PF13405//PF00307//PF13202//PF13499//PF10591//PF12833	EF hand//EF-hand domain//Calponin homology (CH) domain//EF hand//EF-hand domain pair//Secreted protein acidic and rich in cysteine Ca binding region//Helix-turn-helix domain	GO:0006355//GO:0007165	regulation of transcription, DNA-dependent//signal transduction	GO:0003779//GO:0005515//GO:0003700//GO:0005509//GO:0043565	actin binding//protein binding//sequence-specific DNA binding transcription factor activity//calcium ion binding//sequence-specific DNA binding	GO:0005667//GO:0005578	transcription factor complex//proteinaceous extracellular matrix	KOG0046	Ca2+-binding actin-bundling protein (fimbrin/plastin), EF-Hand protein superfamily
comp107759_c0	1012.12	15167.6	-3.9055	0.00014271	0.034217	2164	199584370	AAF99282.2	506	1.29e-55	MHC class II alpha chain [Caiman crocodilus]	K06752	MHC2	major histocompatibility complex, class II	http://www.genome.jp/dbget-bin/www_bget?ko:K06752	P14434	493	5.86e-55	H-2 class II histocompatibility antigen, A-B alpha chain OS=Mus musculus GN=H2-Aa PE=1 SV=2	PF00993	Class II histocompatibility antigen, alpha domain	GO:0019882//GO:0006955	antigen processing and presentation//immune response	--	--	GO:0042613//GO:0016020	MHC class II protein complex//membrane	--	--
comp101294_c0	2.51578	52.8954	-4.3941	0.00014473	0.034404	866	11138659	AAG31439.1	248	3.52e-23	RC-RNase2 ribonuclease precursor [Rana catesbeiana]	--	--	--	--	P22069	231	3.45e-22	Protein P-30 OS=Rana pipiens PE=1 SV=2	--	--	--	--	--	--	--	--	--	--
comp114520_c0	18.4176	211.969	-3.5247	0.00014456	0.034404	4269	395839026	XP_003792404.1	2446	0	PREDICTED: receptor-type tyrosine-protein phosphatase C [Otolemur garnettii]	K06478	PTPRC, CD45	protein tyrosine phosphatase, receptor type, C	http://www.genome.jp/dbget-bin/www_bget?ko:K06478	P08575	2417	0	Receptor-type tyrosine-protein phosphatase C OS=Homo sapiens GN=PTPRC PE=1 SV=2	PF00102//PF00782//PF00041	Protein-tyrosine phosphatase//Dual specificity phosphatase, catalytic domain//Fibronectin type III domain	GO:0006570//GO:0016311//GO:0006470	tyrosine metabolic process//dephosphorylation//protein dephosphorylation	GO:0016791//GO:0008138//GO:0004725//GO:0005515	phosphatase activity//protein tyrosine/serine/threonine phosphatase activity//protein tyrosine phosphatase activity//protein binding	--	--	KOG4228	Protein tyrosine phosphatase
comp111189_c2	91.4875	1047.62	-3.5174	0.00014638	0.034695	3341	301626945	XP_002942645.1	2327	0	PREDICTED: poly [ADP-ribose] polymerase 14-like, partial [Xenopus (Silurana) tropicalis]	K15261	PARP10_14_15	poly	http://www.genome.jp/dbget-bin/www_bget?ko:K15261	Q460N5	1580	0	Poly [ADP-ribose] polymerase 14 OS=Homo sapiens GN=PARP14 PE=1 SV=3	--	--	--	--	--	--	--	--	KOG2633	Hismacro and SEC14 domain-containing proteins
comp60746_c0	1.54302	41.8111	-4.7601	0.00014778	0.034829	935	301623711	XP_002941159.1	583	1.55e-70	PREDICTED: granzyme A-like [Xenopus (Silurana) tropicalis]	K01352	GZMA	granzyme A	http://www.genome.jp/dbget-bin/www_bget?ko:K01352	Q7YRZ7	457	4.91e-53	Granzyme A OS=Bos taurus GN=GZMA PE=2 SV=1	PF00089	Trypsin	GO:0006508	proteolysis	GO:0016787//GO:0004252	hydrolase activity//serine-type endopeptidase activity	--	--	KOG3627	Trypsin
comp105638_c0	2.9775	58.855	-4.305	0.0001501	0.034948	921	--	--	--	--	--	--	--	--	--	--	--	--	--	--	--	--	--	--	--	--	--	--	--
comp110439_c0	85.9557	889.12	-3.3707	0.00015058	0.034948	4646	291409551	XP_002721055.1	2389	0	PREDICTED: echinoderm microtubule associated protein like 3 [Oryctolagus cuniculus]	--	--	--	--	Q8VC03	2386	0	Echinoderm microtubule-associated protein-like 3 OS=Mus musculus GN=Eml3 PE=2 SV=1	PF00400	WD domain, G-beta repeat	--	--	GO:0005515	protein binding	--	--	KOG2106	Uncharacterized conserved protein, contains HELP and WD40 domains
comp111879_c0	14.1859	191.587	-3.7555	0.00015351	0.035473	2947	301621906	XP_002940288.1	1039	1.5e-127	PREDICTED: interferon regulatory factor 3-like [Xenopus (Silurana) tropicalis]	K05411	IRF3	interferon regulatory factor 3	http://www.genome.jp/dbget-bin/www_bget?ko:K05411	Q4JF28	574	1.74e-63	Interferon regulatory factor 3 OS=Bos taurus GN=IRF3 PE=2 SV=1	PF03425//PF00605//PF10401	Carbohydrate binding domain (family 11)//Interferon regulatory factor transcription factor//Interferon-regulatory factor 3	GO:0006355//GO:0030245//GO:0005982//GO:0005985	regulation of transcription, DNA-dependent//cellulose catabolic process//starch metabolic process//sucrose metabolic process	GO:0003700//GO:0008810//GO:0000975	sequence-specific DNA binding transcription factor activity//cellulase activity//regulatory region DNA binding	GO:0005667	transcription factor complex	--	--
comp113310_c0	114.249	1254.62	-3.457	0.00015447	0.035499	4653	301609725	XP_002934412.1	4343	0	PREDICTED: folliculin-interacting protein 1-like [Xenopus (Silurana) tropicalis]	--	--	--	--	Q8TF40	4050	0	Folliculin-interacting protein 1 OS=Homo sapiens GN=FNIP1 PE=1 SV=3	PF00913	Trypanosome variant surface glycoprotein (A-type)	GO:0020012	evasion or tolerance of host immune response	--	--	--	--	--	--
comp105844_c0	0	57.1501	#NAME?	0.00016879	0.037947	1072	148228885	NP_001090334.1	536	2.21e-62	uncharacterized protein LOC779244 precursor [Xenopus laevis] >gi|114108069|gb|AAI23186.1| MGC154410 protein [Xenopus laevis]	K00775	E2.4.2.31, ART	NAD(P)-arginine ADP-ribosyltransferase	http://www.genome.jp/dbget-bin/www_bget?ko:K00775	Q5XHY4	456	1.14e-51	Ecto-ADP-ribosyltransferase 5 OS=Rattus norvegicus GN=Art5 PE=2 SV=1	PF01129	NAD:arginine ADP-ribosyltransferase	GO:0006471	protein ADP-ribosylation	GO:0003956	NAD(P)+-protein-arginine ADP-ribosyltransferase activity	--	--	--	--
comp106780_c0	6.43761	375.136	-5.8647	0.00016763	0.037947	1591	57870465	AAH89081.1	1221	1.69e-160	vtn-prov protein, partial [Xenopus (Silurana) tropicalis]	K06251	VTN	vitronectin	http://www.genome.jp/dbget-bin/www_bget?ko:K06251	P04004	1093	4.61e-142	Vitronectin OS=Homo sapiens GN=VTN PE=1 SV=1	PF01033	Somatomedin B domain	GO:0006955//GO:0007165	immune response//signal transduction	GO:0030247//GO:0005044	polysaccharide binding//scavenger receptor activity	--	--	KOG1565	Gelatinase A and related matrix metalloproteases
comp106869_c1	40.7133	640.762	-3.9762	0.00016857	0.037947	2476	55926164	NP_001007509.1	803	7.48e-94	MGC79670 protein [Xenopus (Silurana) tropicalis] >gi|51261389|gb|AAH79945.1| MGC79670 protein [Xenopus (Silurana) tropicalis]	--	--	--	--	Q8BFW4	286	2.29e-25	Tripartite motif-containing protein 65 OS=Mus musculus GN=Trim65 PE=2 SV=1	PF04799//PF04513//PF14634//PF05531//PF04564//PF00097//PF00643//PF13639//PF00622	fzo-like conserved region//Baculovirus polyhedron envelope protein, PEP, C terminus//zinc-RING finger domain//Nucleopolyhedrovirus P10 protein//U-box domain//Zinc finger, C3HC4 type (RING finger)//B-box zinc finger//Ring finger domain//SPRY domain	GO:0008053//GO:0016567//GO:0006184	mitochondrial fusion//protein ubiquitination//GTP catabolic process	GO:0003924//GO:0005515//GO:0004842//GO:0008270//GO:0046872//GO:0005198	GTPase activity//protein binding//ubiquitin-protein ligase activity//zinc ion binding//metal ion binding//structural molecule activity	GO:0005741//GO:0019031//GO:0019028//GO:0000151//GO:0016021//GO:0005622	mitochondrial outer membrane//viral envelope//viral capsid//ubiquitin ligase complex//integral to membrane//intracellular	KOG2177	Predicted E3 ubiquitin ligase
comp115871_c0	1.20749	57.0342	-5.5617	0.00016854	0.037947	731	301627444	XP_002942884.1	486	2.39e-52	PREDICTED: hypothetical protein LOC100494305 [Xenopus (Silurana) tropicalis]	--	--	--	--	--	--	--	--	--	--	--	--	--	--	--	--	--	--
comp116193_c0	342.251	3714.91	-3.4402	0.00016811	0.037947	3304	301615538	XP_002937235.1	1094	1.02e-133	PREDICTED: interferon-induced protein with tetratricopeptide repeats 5-like [Xenopus (Silurana) tropicalis]	--	--	--	--	Q13325	865	2.23e-102	Interferon-induced protein with tetratricopeptide repeats 5 OS=Homo sapiens GN=IFIT5 PE=1 SV=1	PF13176//PF13181//PF13174//PF00515//PF10717//PF06206//PF02071	Tetratricopeptide repeat//Tetratricopeptide repeat//Tetratricopeptide repeat//Tetratricopeptide repeat//Occlusion-derived virus envelope protein ODV-E18//CpeT/CpcT family (DUF1001)//Aromatic-di-Alanine (AdAR) repeat	GO:0017009//GO:0006886	protein-phycocyanobilin linkage//intracellular protein transport	GO:0005515	protein binding	GO:0019031	viral envelope	KOG4626	O-linked N-acetylglucosamine transferase OGT
comp106641_c0	27.7474	325.456	-3.552	0.0001698	0.038071	829	--	--	--	--	--	--	--	--	--	--	--	--	--	--	--	--	--	--	--	--	--	--	--
comp101134_c0	2.04092	46.9621	-4.5242	0.00017133	0.038208	1411	301606683	XP_002932946.1	348	1.16e-35	PREDICTED: t-cell surface glycoprotein CD3 epsilon chain [Xenopus (Silurana) tropicalis]	K06451	CD3E	T-cell surface glycoprotein CD3 epsilon chain	http://www.genome.jp/dbget-bin/www_bget?ko:K06451	P27597	282	1.34e-27	T-cell surface glycoprotein CD3 epsilon chain OS=Canis familiaris GN=CD3E PE=2 SV=1	PF02189	Immunoreceptor tyrosine-based activation motif	GO:0007166//GO:0007165	cell surface receptor signaling pathway//signal transduction	GO:0004888	transmembrane signaling receptor activity	GO:0016020	membrane	--	--
comp59760_c0	1.06816	34.616	-5.0182	0.00017493	0.038854	888	45383251	NP_989788.1	487	2.18e-56	granzyme A precursor [Gallus gallus] >gi|32169282|emb|CAD66428.1| granzyme A precursor [Gallus gallus]	K01352	GZMA	granzyme A	http://www.genome.jp/dbget-bin/www_bget?ko:K01352	P12544	401	6.76e-45	Granzyme A OS=Homo sapiens GN=GZMA PE=1 SV=2	PF00089	Trypsin	GO:0065007//GO:0006508	biological regulation//proteolysis	GO:0004252	serine-type endopeptidase activity	--	--	KOG3627	Trypsin
comp108380_c0	0.570263	28.7451	-5.6555	0.00017926	0.039447	559	--	--	--	--	--	--	--	--	--	--	--	--	--	--	--	--	--	--	--	--	--	--	--
comp98202_c0	26.4967	269.04	-3.3439	0.00018372	0.040321	1022	301622463	XP_002940548.1	327	3.75e-34	PREDICTED: hypothetical protein LOC100485744 [Xenopus (Silurana) tropicalis]	--	--	--	--	--	--	--	--	PF06423	GWT1	GO:0006506	GPI anchor biosynthetic process	GO:0016746	transferase activity, transferring acyl groups	GO:0016021//GO:0005789	integral to membrane//endoplasmic reticulum membrane	--	--
comp101505_c0	2.84591	55.5177	-4.286	0.00018837	0.040802	1938	301619035	XP_002938910.1	1147	1.42e-147	PREDICTED: hypothetical protein LOC100490271 [Xenopus (Silurana) tropicalis]	--	--	--	--	Q9MA55	173	4.57e-15	Acyl-CoA-binding domain-containing protein 4 OS=Arabidopsis thaliana GN=ACBP4 PE=1 SV=1	PF01344//PF07646	Kelch motif//Kelch motif	--	--	GO:0005515	protein binding	--	--	KOG0379	Kelch repeat-containing proteins
comp91583_c0	0	21.5378	#NAME?	0.00018776	0.040802	1692	301627745	XP_002943030.1	402	3.15e-39	PREDICTED: hypothetical protein LOC100493904 [Xenopus (Silurana) tropicalis]	--	--	--	--	Q9DBY4	194	3.97e-14	TLR4 interactor with leucine rich repeats OS=Mus musculus GN=Tril PE=2 SV=1	PF03381//PF00560	LEM3 (ligand-effect modulator 3) family / CDC50 family//Leucine Rich Repeat	--	--	GO:0005515	protein binding	GO:0016020	membrane	KOG0619	FOG: Leucine rich repeat
comp105913_c0	27.3623	301.491	-3.4619	0.00019516	0.041727	1210	--	--	--	--	--	--	--	--	--	--	--	--	--	PF01102	Glycophorin A	--	--	--	--	GO:0016021	integral to membrane	--	--
comp91995_c0	3.60698	61.1236	-4.0829	0.00019486	0.041727	1141	113931178	NP_001039033.1	763	6.2e-96	cathepsin W [Xenopus (Silurana) tropicalis] >gi|89269052|emb|CAJ83515.1| cathepsin W [Xenopus (Silurana) tropicalis]	K08569	CTSW	cathepsin W	http://www.genome.jp/dbget-bin/www_bget?ko:K08569	P56203	642	3.97e-78	Cathepsin W OS=Mus musculus GN=Ctsw PE=2 SV=2	PF00112//PF03051	Papain family cysteine protease//Peptidase C1-like family	GO:0006508	proteolysis	GO:0004197//GO:0008234	cysteine-type endopeptidase activity//cysteine-type peptidase activity	--	--	KOG1543	Cysteine proteinase Cathepsin L
comp97927_c0	1.37526	39.4875	-4.8436	0.00020774	0.042977	818	301623719	XP_002941161.1	196	2.66e-14	PREDICTED: hypothetical protein LOC100497966 [Xenopus (Silurana) tropicalis]	--	--	--	--	--	--	--	--	--	--	--	--	--	--	--	--	--	--
comp113403_c1	1.67461	40.0278	-4.5791	0.00020859	0.043047	486	--	--	--	--	--	--	--	--	--	--	--	--	--	--	--	--	--	--	--	--	--	--	--
comp113744_c0	10.6818	139.536	-3.7074	0.00020954	0.043136	2410	363732009	XP_419881.3	881	5.93e-106	PREDICTED: protein MB21D1-like [Gallus gallus]	--	--	--	--	Q8N884	755	2.71e-88	Protein MB21D1 OS=Homo sapiens GN=MB21D1 PE=1 SV=2	--	--	--	--	--	--	--	--	--	--
comp100693_c0	3.21998	80.5615	-4.645	0.00021566	0.04396	1366	281398557	ADA68121.1	635	1.05e-75	Prdm9 [Arvicola amphibius]	K09228	KRAB	KRAB domain-containing zinc finger protein	http://www.genome.jp/dbget-bin/www_bget?ko:K09228	O94892	653	6.3e-76	Zinc finger protein 432 OS=Homo sapiens GN=ZNF432 PE=1 SV=1	PF00866//PF00096//PF03604	Ring hydroxylating beta subunit//Zinc finger, C2H2 type//DNA directed RNA polymerase, 7 kDa subunit	GO:0055114//GO:0006725//GO:0006144//GO:0006206//GO:0006351	oxidation-reduction process//cellular aromatic compound metabolic process//purine nucleobase metabolic process//pyrimidine nucleobase metabolic process//transcription, DNA-dependent	GO:0046872//GO:0003899//GO:0003677//GO:0003824	metal ion binding//DNA-directed RNA polymerase activity//DNA binding//catalytic activity	GO:0005730	nucleolus	--	--
comp96825_c0	2.40723	49.789	-4.3704	0.00021518	0.04396	685	301621248	XP_002939968.1	271	3.06e-27	PREDICTED: c-C motif chemokine 20-like [Xenopus (Silurana) tropicalis]	K14625	CCL20	C-C motif chemokine 20	http://www.genome.jp/dbget-bin/www_bget?ko:K14625	O89093	148	3.4e-11	C-C motif chemokine 20 OS=Mus musculus GN=Ccl20 PE=1 SV=1	PF00048	Small cytokines (intecrine/chemokine), interleukin-8 like	GO:0007165//GO:0006935//GO:0006955	signal transduction//chemotaxis//immune response	GO:0008009	chemokine activity	GO:0005576	extracellular region	--	--
comp103617_c1	27.1802	286.658	-3.3987	0.00022325	0.045169	2380	194332703	NP_001123841.1	1201	9.45e-156	transcription factor AP-4 (activating enhancer binding protein 4) [Xenopus (Silurana) tropicalis] >gi|189441848|gb|AAI67689.1| LOC100170601 protein [Xenopus (Silurana) tropicalis]	K09108	TFAP4	transcription factor AP-4	http://www.genome.jp/dbget-bin/www_bget?ko:K09108	Q01664	1057	2.76e-135	Transcription factor AP-4 OS=Homo sapiens GN=TFAP4 PE=1 SV=2	PF00010	Helix-loop-helix DNA-binding domain	--	--	GO:0046983	protein dimerization activity	--	--	KOG3898	Transcription factor NeuroD and related HTH proteins
comp115611_c0	46.423	496.116	-3.4178	0.00022432	0.045169	3073	49115756	AAH73078.1	777	2.83e-87	LOC443624 protein, partial [Xenopus laevis]	--	--	--	--	Q9NZT2	679	6.28e-75	Opioid growth factor receptor OS=Homo sapiens GN=OGFR PE=1 SV=3	PF04664	Opioid growth factor receptor (OGFr) conserved region	GO:0007165	signal transduction	GO:0004872	receptor activity	GO:0016020	membrane	--	--
comp25822_c0	27.0425	315.444	-3.5441	0.00022429	0.045169	388	--	--	--	--	--	--	--	--	--	--	--	--	--	PF01539	Hepatitis C virus envelope glycoprotein E1	--	--	--	--	GO:0019031	viral envelope	--	--
comp105303_c0	49.6999	528.419	-3.4104	0.00022513	0.045221	1518	301613602	XP_002936300.1	1331	5.34e-174	PREDICTED: putative deoxyribonuclease TATDN2 [Xenopus (Silurana) tropicalis]	K03424	tatD	TatD DNase family protein	http://www.genome.jp/dbget-bin/www_bget?ko:K03424	Q93075	1099	1.28e-139	Putative deoxyribonuclease TATDN2 OS=Homo sapiens GN=TATDN2 PE=1 SV=2	PF02505//PF01026//PF04909	Methyl-coenzyme M reductase operon protein D//TatD related DNase//Amidohydrolase	GO:0008152//GO:0006308//GO:0015948	metabolic process//DNA catabolic process//methanogenesis	GO:0003824//GO:0016888	catalytic activity//endodeoxyribonuclease activity, producing 5'-phosphomonoesters	--	--	KOG3020	TatD-related DNase
comp100520_c0	24.1249	1055.85	-5.4517	0.00023042	0.04583	1017	163915127	NP_001106550.1	355	3.02e-37	PYD and CARD domain containing [Xenopus (Silurana) tropicalis] >gi|159155857|gb|AAI54929.1| LOC100127742 protein [Xenopus (Silurana) tropicalis]	--	--	--	--	Q9EPB4	227	9.68e-21	Apoptosis-associated speck-like protein containing a CARD OS=Mus musculus GN=Pycard PE=1 SV=1	PF00619	Caspase recruitment domain	GO:0042981	regulation of apoptotic process	GO:0005515	protein binding	GO:0005622	intracellular	--	--
comp105262_c0	4.28039	68.357	-3.9973	0.00022977	0.04583	3326	113931392	NP_001039143.1	2780	0	phosphoinositide-3-kinase, regulatory subunit 5 [Xenopus (Silurana) tropicalis] >gi|89268888|emb|CAJ83675.1| phosphoinositide-3-kinase, regulatory subunit 5, p101 [Xenopus (Silurana) tropicalis]	--	--	--	--	Q6INI0	2734	0	Phosphoinositide 3-kinase regulatory subunit 5 OS=Xenopus laevis GN=pik3r5 PE=2 SV=2	PF05808	Podoplanin	--	--	--	--	GO:0016021	integral to membrane	--	--
comp113813_c2	193.866	3726.05	-4.2645	0.00023075	0.04583	1755	--	--	--	--	--	--	--	--	--	--	--	--	--	--	--	--	--	--	--	--	--	--	--
comp64632_c0	0.97276	626.364	-9.3307	0.00023092	0.04583	719	--	--	--	--	--	--	--	--	--	--	--	--	--	--	--	--	--	--	--	--	--	--	--
comp95156_c0	11.0251	141.593	-3.6829	0.00023738	0.046777	1677	--	--	--	--	--	--	--	--	--	--	--	--	--	PF04130	Spc97 / Spc98 family	GO:0000226	microtubule cytoskeleton organization	--	--	GO:0000922//GO:0005815	spindle pole//microtubule organizing center	--	--
comp112068_c0	6.05814	87.5814	-3.8537	0.00023888	0.046901	4702	326916652	XP_003204620.1	2741	0	PREDICTED: interferon-induced very large GTPase 1-like [Meleagris gallopavo]	--	--	--	--	Q80SU7	2602	0	Interferon-induced very large GTPase 1 OS=Mus musculus GN=Gvin1 PE=1 SV=1	PF00745//PF01676//PF13000//PF01926//PF00507	Glutamyl-tRNAGlu reductase, dimerisation domain//Metalloenzyme superfamily//Acetyl-coenzyme A transporter 1//50S ribosome-binding GTPase//NADH-ubiquinone/plastoquinone oxidoreductase, chain 3	GO:0006814//GO:0033014//GO:0006120//GO:0015992//GO:0015876//GO:0055114//GO:0006744	sodium ion transport//tetrapyrrole biosynthetic process//mitochondrial electron transport, NADH to ubiquinone//proton transport//acetyl-CoA transport//oxidation-reduction process//ubiquinone biosynthetic process	GO:0008137//GO:0008883//GO:0003824//GO:0050661//GO:0008521//GO:0005525//GO:0046872	NADH dehydrogenase (ubiquinone) activity//glutamyl-tRNA reductase activity//catalytic activity//NADP binding//acetyl-CoA transporter activity//GTP binding//metal ion binding	GO:0016021	integral to membrane	--	--
comp107654_c0	5.49868	72.6874	-3.7245	0.0002418	0.047089	1376	301608734	XP_002933952.1	439	3.96e-47	PREDICTED: c-type lectin domain family 4 member K-like [Xenopus (Silurana) tropicalis]	K06721	CLEC10A, CLECSF13, CLECSF14	C-type lectin domain family 10, member A	http://www.genome.jp/dbget-bin/www_bget?ko:K06721	P02707	303	2.38e-30	Hepatic lectin OS=Gallus gallus PE=1 SV=1	PF00335//PF00059	Tetraspanin family//Lectin C-type domain	--	--	GO:0030246	carbohydrate binding	GO:0016021	integral to membrane	KOG4297	C-type lectin
comp111189_c0	18.2184	216.554	-3.5713	0.00024986	0.048431	1137	301626943	XP_002942644.1	840	7.63e-98	PREDICTED: poly [ADP-ribose] polymerase 14-like [Xenopus (Silurana) tropicalis]	--	--	--	--	Q460N5	382	4.78e-38	Poly [ADP-ribose] polymerase 14 OS=Homo sapiens GN=PARP14 PE=1 SV=3	--	--	--	--	--	--	--	--	--	--
comp93287_c1	203.159	3459.36	-4.0898	0.00025841	0.049739	2559	147904732	NP_001082256.1	3256	0	signal transducer and activator of transcription 1, 91kDa [Xenopus laevis] >gi|21435714|gb|AAM51552.1| Stat1 [Xenopus laevis]	K11220	STAT1	signal transducer and activator of transcription 1	http://www.genome.jp/dbget-bin/www_bget?ko:K11220	Q764M5	3061	0	Signal transducer and activator of transcription 1 OS=Sus scrofa GN=STAT1 PE=2 SV=1	PF01017//PF00804//PF02865//PF08702//PF02864//PF04513//PF00017//PF05531//PF12162	STAT protein, all-alpha domain//Syntaxin//STAT protein, protein interaction domain//Fibrinogen alpha/beta chain family//STAT protein, DNA binding domain//Baculovirus polyhedron envelope protein, PEP, C terminus//SH2 domain//Nucleopolyhedrovirus P10 protein//STAT1 TAZ2 binding domain	GO:0007165//GO:0051258//GO:0006355//GO:0030168	signal transduction//protein polymerization//regulation of transcription, DNA-dependent//platelet activation	GO:0004871//GO:0030674//GO:0003700//GO:0005515//GO:0005509//GO:0005102//GO:0005198	signal transducer activity//protein binding, bridging//sequence-specific DNA binding transcription factor activity//protein binding//calcium ion binding//receptor binding//structural molecule activity	GO:0005634//GO:0019028//GO:0016020//GO:0019031//GO:0005667//GO:0005577	nucleus//viral capsid//membrane//viral envelope//transcription factor complex//fibrinogen complex	KOG3667	STAT protein
comp110628_c0	20.6009	201.836	-3.2924	0.00026074	0.049983	1878	301613774	XP_002936375.1	1793	0	PREDICTED: tRNA modification GTPase GTPBP3, mitochondrial-like [Xenopus (Silurana) tropicalis]	K03650	mnmE, trmE, MSS1	tRNA modification GTPase	http://www.genome.jp/dbget-bin/www_bget?ko:K03650	Q501Z5	1321	1.02e-174	tRNA modification GTPase GTPBP3, mitochondrial OS=Danio rerio GN=gtpbp3 PE=2 SV=1	PF00005//PF03029//PF10662//PF01926//PF06414//PF04548//PF04670//PF03193//PF08477//PF00009//PF00625//PF00350//PF02421	ABC transporter//Conserved hypothetical ATP binding protein//Ethanolamine utilisation - propanediol utilisation//50S ribosome-binding GTPase//Zeta toxin//AIG1 family//Gtr1/RagA G protein conserved region//Protein of unknown function, DUF258//Miro-like protein//Elongation factor Tu GTP binding domain//Guanylate kinase//Dynamin family//Ferrous iron transport protein B	GO:0015684//GO:0007264//GO:0006576	ferrous iron transport//small GTPase mediated signal transduction//cellular biogenic amine metabolic process	GO:0000166//GO:0016887//GO:0015093//GO:0005525//GO:0005524//GO:0005515//GO:0016301//GO:0003924	nucleotide binding//ATPase activity//ferrous iron transmembrane transporter activity//GTP binding//ATP binding//protein binding//kinase activity//GTPase activity	GO:0005622//GO:0016021//GO:0005634//GO:0005737	intracellular//integral to membrane//nucleus//cytoplasm	KOG1191	Mitochondrial GTPase
Notes:	Symbol			Description
	Gene_id			The code of each unigene
	M_N_readcount			Readcount of gene at breeding period
	PM_N_readcount			Readcount of gene at post breeding period
	log2FoldcChange			log2 transformed fold change
	pvalue			p value
	padj			Adjust p value
	Gene Length			The length of the gene
	NR GI			Genbank ID of unigenes mapped to NR database
	NR ID			Gene ID of unigenes mapped to NR database
	NR Score			Mapping quality score of genes to NR database
	NR Evalue			E value of the mapping result to NR database
	NR Description			Gene descrption from NR database
	KO ID			ID of the KEGG orthology
	KO Name			Name of the KEGG orthology
	KO Description			Description of the KEGG orthology
	Http Link			Http link of the KEGG orthology
	Swissprot ID			Gene ID of unigenes mapped to Swissprot database
	Swissprot Score			Mapping quality score of genes to Swissprot database
	Swissprot Evalue			E value of the mapping result to Swissprot database
	Swissprot Description			Gene descrption from Swissprot database
	PFAM ID			Gene ID of unigenes mapped to PFAM
	PFAM description			Gene descrption from PFAM database
	Gene Ontology Biological Pathway			ID of GO ontology involeved in Biological Pathway
	BP Description			Description of GO ontology in Biological Pathway
	Gene Ontology Molecular Function			ID of GO ontology involeved in Molecular Function
	MF Description			Description of GO ontology in Molecular Function
	Gene Ontology Cellular Component			ID of GO ontology involeved in Cellular Component
	CC Description			Description of GO ontology in Cellular Component
	KOG ID			ID of the KOG term
	KOG Description			Description of the KOG term

## Sheet: Table S4
Table S4 The primers used for quantitative RT-PCR analysis in this study
Gene Symbol	Gene ID	Forward Primer Sequence	Reverse Primer Sequence
Clp	comp98412_c0	CGTGAGACAATGAGGATG	GATCTTCTGGTGCTCTTC
Gcf	comp110795_c0	CTCAGTCAGAATCAGAGC	GCCAGATACCAAGATCAC
Csg	comp114715_c0	GTACTGCTCCTTATTGCC	CTGGGTATAGGTGGCATA
Op	comp105645_c1	CAATGTGGTTCCGTACAC	CCGATCTTTAGGACAGTC
Gc	comp82633_c0	CACTGAACCTCAAACCAG	CGGTCAGTTGAAGCATAC
Ag	comp93613_c0	GAAACGAAGAAGCCTCTC	TCTGGGTACATAGTGTCC
Ifit	comp116263_c0	TGAATTATGAGGCCATTGCT	ACTGTAGATAGGCTGACGAT
Casp	comp107279_c0	AGTGGAACCATCATACAACC	ATGAATTCCACCTCTGTGTC
Gvin	comp111211_c2	AGACATCTCATCAGTCGTTG	GAGCTTCAGTCTTGTTTGTG
Vmo	comp102470_c0	TTGCTTAGACATTGGGGTAG	CAATACAGTCTGATCCCGTT
Aqp	comp103891_c0	ACTCCTTCCTAAATCACAGC	CCTGCTAATATTCCAGCGAT
Reg	comp105433_c0	TTCCAATCCCTTCTGACTTG	TGGAATCCGATCCAAACATT
Mhc	comp83035_c0	GAGGCATATGAGAAGATGGG	TCTGTAGACTCAACCTGACT
Il17b	comp63781_c0	TGCATCTGATAGTCTCTCCT	GGATTCTCCTTTCCCTTGTT
Gapdh	comp100871_c0	GACATCATGACAAAAGTTGG	CTTCAGCCTTCACATCTCC

## Sheet: Table S5
Table S5 The GO enrichment of the up-regualted DEGs
GO_accession	Description	Term_type	Over_represented_pValue	Corrected_pValue	DEG_item	DEG_list	Bg_item	Bg_list	Gene_names
GO:0005615	extracellular space	cellular_component	3.3819e-06	0.023208	9	104	252	22133	comp26149_c0,comp101471_c0,comp115786_c1,comp61564_c0,comp115786_c0,comp116497_c3,comp116497_c2,comp114679_c0,comp27971_c0
GO:0005576	extracellular region	cellular_component	4.8562e-06	0.023208	23	104	1696	22133	comp112282_c3,comp86479_c0,comp61564_c0,comp115786_c1,comp101471_c0,comp96771_c0,comp107518_c0,comp114679_c0,comp93371_c0,comp116497_c3,comp97285_c0,comp106830_c0,comp94416_c0,comp108295_c0,comp93613_c0,comp26149_c0,comp105645_c1,comp27971_c0,comp86567_c0,comp102589_c0,comp116497_c2,comp115786_c0,comp63781_c0
GO:0030414	peptidase inhibitor activity	molecular_function	2.9351e-05	0.083816	7	104	180	22133	comp97285_c0,comp116497_c3,comp105645_c1,comp106830_c0,comp86389_c0,comp116497_c2,comp115786_c1
GO:0061134	peptidase regulator activity	molecular_function	3.5077e-05	0.083816	7	104	184	22133	comp97285_c0,comp116497_c3,comp106830_c0,comp105645_c1,comp86389_c0,comp115786_c1,comp116497_c2
GO:0004857	enzyme inhibitor activity	molecular_function	8.6445e-05	0.16525	8	104	286	22133	comp105645_c1,comp115786_c1,comp86389_c0,comp106830_c0,comp116497_c3,comp97285_c0,comp93371_c0,comp116497_c2
GO:0044421	extracellular region part	cellular_component	0.00014455	0.23027	12	104	678	22133	comp114679_c0,comp116497_c2,comp27971_c0,comp96771_c0,comp102589_c0,comp93371_c0,comp115786_c0,comp116497_c3,comp61564_c0,comp115786_c1,comp101471_c0,comp26149_c0
GO:0009435	NAD biosynthetic process	biological_process	0.0017394	1	2	104	12	22133	comp112501_c3,comp87839_c0
GO:0030248	cellulose binding	molecular_function	0.001975	1	2	104	12	22133	comp107518_c0,comp112282_c3
GO:0090407	organophosphate biosynthetic process	biological_process	0.0020059	1	8	104	458	22133	comp112501_c3,comp112445_c3,comp103106_c0,comp63781_c0,comp83173_c0,comp109900_c1,comp40751_c0,comp87839_c0
GO:0019674	NAD metabolic process	biological_process	0.0025495	1	2	104	14	22133	comp112501_c3,comp87839_c0
GO:0032324	molybdopterin cofactor biosynthetic process	biological_process	0.002621	1	2	104	14	22133	comp63781_c0,comp103106_c0
GO:0043545	molybdopterin cofactor metabolic process	biological_process	0.002621	1	2	104	14	22133	comp63781_c0,comp103106_c0
GO:0051189	prosthetic group metabolic process	biological_process	0.0040305	1	2	104	17	22133	comp103106_c0,comp63781_c0
GO:0019359	nicotinamide nucleotide biosynthetic process	biological_process	0.0042066	1	2	104	18	22133	comp87839_c0,comp112501_c3
GO:0009165	nucleotide biosynthetic process	biological_process	0.004722	1	6	104	324	22133	comp112445_c3,comp87839_c0,comp83173_c0,comp112501_c3,comp40751_c0,comp109900_c1
GO:1901293	nucleoside phosphate biosynthetic process	biological_process	0.0053044	1	6	104	331	22133	comp83173_c0,comp112501_c3,comp109900_c1,comp40751_c0,comp112445_c3,comp87839_c0
GO:0019363	pyridine nucleotide biosynthetic process	biological_process	0.0053994	1	2	104	20	22133	comp112501_c3,comp87839_c0
GO:0030246	carbohydrate binding	molecular_function	0.005502	1	5	104	230	22133	comp93501_c1,comp105433_c0,comp108609_c0,comp112282_c3,comp107518_c0
GO:0000309	nicotinamide-nucleotide adenylyltransferase activity	molecular_function	0.0064419	1	1	104	1	22133	comp112501_c3
GO:0004515	nicotinate-nucleotide adenylyltransferase activity	molecular_function	0.0064419	1	1	104	1	22133	comp112501_c3
GO:0071570	cement gland development	biological_process	0.0064557	1	1	104	1	22133	comp93613_c0
GO:0004035	alkaline phosphatase activity	molecular_function	0.0065632	1	1	104	1	22133	comp100249_c0
GO:0004351	glutamate decarboxylase activity	molecular_function	0.0065635	1	1	104	1	22133	comp109741_c0
GO:1901566	organonitrogen compound biosynthetic process	biological_process	0.0066354	1	11	104	896	22133	comp112501_c3,comp112445_c3,comp103106_c0,comp63781_c0,comp109741_c0,comp83173_c0,comp40751_c0,comp109900_c1,comp87839_c0,comp83616_c0,comp100249_c0
GO:0072593	reactive oxygen species metabolic process	biological_process	0.0066772	1	2	104	25	22133	comp114679_c0,comp98309_c0
GO:0008987	quinolinate synthetase A activity	molecular_function	0.0082662	1	1	104	2	22133	comp87839_c0
GO:0019804	quinolinate synthetase complex	cellular_component	0.0082662	1	1	104	2	22133	comp87839_c0
GO:0072525	pyridine-containing compound biosynthetic process	biological_process	0.008914	1	2	104	25	22133	comp112501_c3,comp87839_c0
GO:0004993	serotonin receptor activity	molecular_function	0.0090945	1	1	104	3	22133	comp106458_c0
GO:0007210	serotonin receptor signaling pathway	biological_process	0.0090945	1	1	104	3	22133	comp106458_c0
GO:0042624	ATPase activity, uncoupled	molecular_function	0.009914	1	1	104	3	22133	comp26680_c0
GO:0000276	mitochondrial proton-transporting ATP synthase complex, coupling factor F(o)	cellular_component	0.010159	1	3	104	103	22133	comp83173_c0,comp40751_c0,comp112445_c3
GO:0030198	extracellular matrix organization	biological_process	0.010265	1	2	104	36	22133	comp102470_c0,comp114679_c0
GO:0043062	extracellular structure organization	biological_process	0.010265	1	2	104	36	22133	comp114679_c0,comp102470_c0
GO:0005753	mitochondrial proton-transporting ATP synthase complex	cellular_component	0.012596	1	3	104	111	22133	comp40751_c0,comp83173_c0,comp112445_c3
GO:0019357	nicotinate nucleotide biosynthetic process	biological_process	0.012964	1	1	104	2	22133	comp112501_c3
GO:0006542	glutamine biosynthetic process	biological_process	0.013044	1	1	104	2	22133	comp109741_c0
GO:0046931	pore complex assembly	biological_process	0.015419	1	1	104	3	22133	comp97285_c0
GO:0001871	pattern binding	molecular_function	0.017264	1	2	104	36	22133	comp112282_c3,comp107518_c0
GO:0030247	polysaccharide binding	molecular_function	0.017264	1	2	104	36	22133	comp112282_c3,comp107518_c0
GO:0030704	vitelline membrane formation	biological_process	0.017504	1	1	104	5	22133	comp102470_c0
GO:0035803	egg coat formation	biological_process	0.017504	1	1	104	5	22133	comp102470_c0
GO:0018142	protein-DNA covalent cross-linking	biological_process	0.01796	1	1	104	5	22133	comp26680_c0
GO:0009975	cyclase activity	molecular_function	0.018152	1	2	104	39	22133	comp100249_c0,comp109900_c1
GO:0042403	thyroid hormone metabolic process	biological_process	0.018656	1	1	104	3	22133	comp102677_c0
GO:0016999	antibiotic metabolic process	biological_process	0.018994	1	2	104	35	22133	comp83616_c0,comp113223_c5
GO:0017000	antibiotic biosynthetic process	biological_process	0.018994	1	2	104	35	22133	comp83616_c0,comp113223_c5
GO:0017144	drug metabolic process	biological_process	0.018994	1	2	104	35	22133	comp113223_c5,comp83616_c0
GO:0042446	hormone biosynthetic process	biological_process	0.019257	1	1	104	3	22133	comp102677_c0
GO:0030653	beta-lactam antibiotic metabolic process	biological_process	0.019333	1	1	104	3	22133	comp83616_c0
GO:0030654	beta-lactam antibiotic biosynthetic process	biological_process	0.019333	1	1	104	3	22133	comp83616_c0
GO:0042316	penicillin metabolic process	biological_process	0.019333	1	1	104	3	22133	comp83616_c0
GO:0042318	penicillin biosynthetic process	biological_process	0.019333	1	1	104	3	22133	comp83616_c0
GO:0072339	cellular lactam biosynthetic process	biological_process	0.019333	1	1	104	3	22133	comp83616_c0
GO:0016849	phosphorus-oxygen lyase activity	molecular_function	0.019803	1	2	104	46	22133	comp109900_c1,comp100249_c0
GO:0045263	proton-transporting ATP synthase complex, coupling factor F(o)	cellular_component	0.020336	1	3	104	131	22133	comp83173_c0,comp40751_c0,comp112445_c3
GO:0060575	intestinal epithelial cell differentiation	biological_process	0.021914	1	1	104	4	22133	comp86567_c0
GO:0030234	enzyme regulator activity	molecular_function	0.023082	1	9	104	797	22133	comp116497_c2,comp106830_c0,comp116497_c3,comp97285_c0,comp93371_c0,comp115786_c1,comp86389_c0,comp105645_c1,comp101471_c0
GO:0044550	secondary metabolite biosynthetic process	biological_process	0.023102	1	2	104	45	22133	comp83616_c0,comp113223_c5
GO:0004506	squalene monooxygenase activity	molecular_function	0.023685	1	1	104	4	22133	comp85204_c0
GO:0085029	extracellular matrix assembly	biological_process	0.023954	1	1	104	6	22133	comp102470_c0
GO:0008537	proteasome activator complex	cellular_component	0.024333	1	1	104	4	22133	comp108609_c0
GO:0042445	hormone metabolic process	biological_process	0.027274	1	2	104	45	22133	comp113223_c5,comp102677_c0
GO:0003796	lysozyme activity	molecular_function	0.028347	1	1	104	6	22133	comp86479_c0
GO:0015238	drug transmembrane transporter activity	molecular_function	0.028411	1	1	104	6	22133	comp111582_c0
GO:0070011	peptidase activity, acting on L-amino acid peptides	molecular_function	0.029871	1	9	104	878	22133	comp102589_c0,comp110113_c1,comp61448_c0,comp103563_c0,comp110113_c0,comp105925_c0,comp83616_c0,comp115380_c0,comp110495_c1
GO:0015985	energy coupled proton transport, down electrochemical gradient	biological_process	0.030018	1	3	104	150	22133	comp112445_c3,comp83173_c0,comp40751_c0
GO:0015986	ATP synthesis coupled proton transport	biological_process	0.030018	1	3	104	150	22133	comp112445_c3,comp40751_c0,comp83173_c0
GO:0006855	drug transmembrane transport	biological_process	0.030029	1	1	104	7	22133	comp111582_c0
GO:0045259	proton-transporting ATP synthase complex	cellular_component	0.030239	1	3	104	149	22133	comp112445_c3,comp83173_c0,comp40751_c0
GO:0006261	DNA-dependent DNA replication	biological_process	0.030695	1	3	104	134	22133	comp110495_c1,comp112994_c0,comp96771_c0
GO:0031012	extracellular matrix	cellular_component	0.031471	1	5	104	347	22133	comp93371_c0,comp102589_c0,comp110113_c1,comp110113_c0,comp114679_c0
GO:0004356	glutamate-ammonia ligase activity	molecular_function	0.032354	1	1	104	5	22133	comp109741_c0
GO:0009152	purine ribonucleotide biosynthetic process	biological_process	0.033297	1	4	104	256	22133	comp83173_c0,comp109900_c1,comp40751_c0,comp112445_c3
GO:0008343	adult feeding behavior	biological_process	0.03398	1	1	104	8	22133	comp61564_c0
GO:0032094	response to food	biological_process	0.03398	1	1	104	8	22133	comp61564_c0
GO:0032095	regulation of response to food	biological_process	0.03398	1	1	104	8	22133	comp61564_c0
GO:0032096	negative regulation of response to food	biological_process	0.03398	1	1	104	8	22133	comp61564_c0
GO:0032098	regulation of appetite	biological_process	0.03398	1	1	104	8	22133	comp61564_c0
GO:0032099	negative regulation of appetite	biological_process	0.03398	1	1	104	8	22133	comp61564_c0
GO:0032104	regulation of response to extracellular stimulus	biological_process	0.03398	1	1	104	8	22133	comp61564_c0
GO:0032105	negative regulation of response to extracellular stimulus	biological_process	0.03398	1	1	104	8	22133	comp61564_c0
GO:0032107	regulation of response to nutrient levels	biological_process	0.03398	1	1	104	8	22133	comp61564_c0
GO:0032108	negative regulation of response to nutrient levels	biological_process	0.03398	1	1	104	8	22133	comp61564_c0
GO:0005685	U1 snRNP	cellular_component	0.034206	1	1	104	6	22133	comp96771_c0
GO:0008227	G-protein coupled amine receptor activity	molecular_function	0.0343	1	1	104	11	22133	comp106458_c0
GO:0006164	purine nucleotide biosynthetic process	biological_process	0.034306	1	4	104	259	22133	comp112445_c3,comp83173_c0,comp40751_c0,comp109900_c1
GO:0004866	endopeptidase inhibitor activity	molecular_function	0.035344	1	3	104	144	22133	comp86389_c0,comp115786_c1,comp116497_c3
GO:0004175	endopeptidase activity	molecular_function	0.035396	1	7	104	641	22133	comp102589_c0,comp110113_c1,comp110113_c0,comp61448_c0,comp103563_c0,comp115380_c0,comp110495_c1
GO:0015893	drug transport	biological_process	0.036123	1	1	104	9	22133	comp111582_c0
GO:0090484	drug transporter activity	molecular_function	0.036123	1	1	104	9	22133	comp111582_c0
GO:0022624	proteasome accessory complex	cellular_component	0.036552	1	1	104	6	22133	comp108609_c0
GO:0072338	cellular lactam metabolic process	biological_process	0.036737	1	1	104	6	22133	comp83616_c0
GO:0006270	DNA replication initiation	biological_process	0.037082	1	2	104	56	22133	comp96771_c0,comp112994_c0
GO:0061135	endopeptidase regulator activity	molecular_function	0.037657	1	3	104	147	22133	comp116497_c3,comp86389_c0,comp115786_c1
GO:0000160	phosphorelay signal transduction system	biological_process	0.037711	1	2	104	56	22133	comp110715_c0,comp105645_c1
GO:0042744	hydrogen peroxide catabolic process	biological_process	0.038022	1	1	104	7	22133	comp114679_c0
GO:0016211	ammonia ligase activity	molecular_function	0.038708	1	1	104	6	22133	comp109741_c0
GO:0016880	acid-ammonia (or amide) ligase activity	molecular_function	0.038708	1	1	104	6	22133	comp109741_c0
GO:0010817	regulation of hormone levels	biological_process	0.038879	1	2	104	62	22133	comp102677_c0,comp113223_c5
GO:0042743	hydrogen peroxide metabolic process	biological_process	0.039225	1	1	104	8	22133	comp114679_c0
GO:0006376	mRNA splice site selection	biological_process	0.040547	1	1	104	7	22133	comp96771_c0
GO:0006914	autophagy	biological_process	0.041267	1	4	104	255	22133	comp103701_c0,comp96771_c0,comp103106_c0,comp101471_c0
GO:0009260	ribonucleotide biosynthetic process	biological_process	0.04142	1	4	104	272	22133	comp109900_c1,comp40751_c0,comp83173_c0,comp112445_c3
GO:0046390	ribose phosphate biosynthetic process	biological_process	0.04142	1	4	104	272	22133	comp83173_c0,comp40751_c0,comp109900_c1,comp112445_c3
GO:0072522	purine-containing compound biosynthetic process	biological_process	0.041462	1	4	104	274	22133	comp109900_c1,comp40751_c0,comp83173_c0,comp112445_c3
GO:1901659	glycosyl compound biosynthetic process	biological_process	0.043666	1	4	104	271	22133	comp40751_c0,comp83173_c0,comp113223_c5,comp112445_c3
GO:0006812	cation transport	biological_process	0.044184	1	11	104	1332	22133	comp114679_c0,comp112445_c3,comp96771_c0,comp113223_c5,comp111342_c0,comp97285_c0,comp108295_c0,comp40751_c0,comp83173_c0,comp113019_c0,comp115334_c0
GO:0007610	behavior	biological_process	0.04493	1	2	104	75	22133	comp61564_c0,comp94416_c0
GO:0047396	glycosylphosphatidylinositol diacylglycerol-lyase activity	molecular_function	0.044946	1	1	104	8	22133	comp100249_c0
GO:0006754	ATP biosynthetic process	biological_process	0.045088	1	3	104	176	22133	comp112445_c3,comp40751_c0,comp83173_c0
GO:0004800	thyroxine 5'-deiodinase activity	molecular_function	0.045912	1	1	104	9	22133	comp102677_c0
GO:0015099	nickel cation transmembrane transporter activity	molecular_function	0.046437	1	1	104	8	22133	comp113019_c0
GO:0015675	nickel cation transport	biological_process	0.046437	1	1	104	8	22133	comp113019_c0
GO:0030532	small nuclear ribonucleoprotein complex	cellular_component	0.046606	1	1	104	9	22133	comp96771_c0
GO:0030904	retromer complex	cellular_component	0.046643	1	1	104	8	22133	comp104051_c0
GO:0001678	cellular glucose homeostasis	biological_process	0.047504	1	1	104	13	22133	comp61564_c0
GO:0008233	peptidase activity	molecular_function	0.04917	1	9	104	961	22133	comp102589_c0,comp110113_c1,comp103563_c0,comp61448_c0,comp110113_c0,comp105925_c0,comp115380_c0,comp83616_c0,comp110495_c1
GO:0006694	steroid biosynthetic process	biological_process	0.049196	1	2	104	67	22133	comp113223_c5,comp85204_c0
GO:0033177	proton-transporting two-sector ATPase complex, proton-transporting domain	cellular_component	0.049525	1	4	104	284	22133	comp112445_c3,comp114679_c0,comp83173_c0,comp40751_c0
GO:0006260	DNA replication	biological_process	0.049839	1	8	104	928	22133	comp110495_c1,comp15751_c0,comp82502_c0,comp97285_c0,comp85480_c0,comp26680_c0,comp96771_c0,comp112994_c0
GO:0016114	terpenoid biosynthetic process	biological_process	0.050028	1	2	104	66	22133	comp85204_c0,comp107518_c0
GO:0006824	cobalt ion transport	biological_process	0.050052	1	1	104	9	22133	comp113019_c0
GO:0015087	cobalt ion transmembrane transporter activity	molecular_function	0.050052	1	1	104	9	22133	comp113019_c0
GO:0009108	coenzyme biosynthetic process	biological_process	0.050331	1	4	104	275	22133	comp63781_c0,comp100249_c0,comp112501_c3,comp87839_c0
GO:0051707	response to other organism	biological_process	0.05158	1	3	104	173	22133	comp83925_c0,comp93501_c1,comp108295_c0
GO:0006732	coenzyme metabolic process	biological_process	0.051841	1	5	104	391	22133	comp87839_c0,comp112501_c3,comp100249_c0,comp63781_c0,comp103106_c0
GO:0018143	nucleic acid-protein covalent cross-linking	biological_process	0.052001	1	1	104	12	22133	comp26680_c0
GO:0006721	terpenoid metabolic process	biological_process	0.052392	1	2	104	68	22133	comp107518_c0,comp85204_c0
GO:0009145	purine nucleoside triphosphate biosynthetic process	biological_process	0.052565	1	3	104	188	22133	comp112445_c3,comp40751_c0,comp83173_c0
GO:0009206	purine ribonucleoside triphosphate biosynthetic process	biological_process	0.052565	1	3	104	188	22133	comp112445_c3,comp40751_c0,comp83173_c0
GO:0070301	cellular response to hydrogen peroxide	biological_process	0.053112	1	1	104	10	22133	comp114679_c0
GO:0030259	lipid glycosylation	biological_process	0.0534	1	1	104	11	22133	comp108609_c0
GO:0019530	taurine metabolic process	biological_process	0.054109	1	1	104	11	22133	comp109741_c0
GO:0000186	activation of MAPKK activity	biological_process	0.054167	1	1	104	12	22133	comp61564_c0
GO:0016805	dipeptidase activity	molecular_function	0.054249	1	1	104	12	22133	comp83616_c0
GO:0006777	Mo-molybdopterin cofactor biosynthetic process	biological_process	0.054861	1	1	104	10	22133	comp63781_c0
GO:0019720	Mo-molybdopterin cofactor metabolic process	biological_process	0.054861	1	1	104	10	22133	comp63781_c0
GO:0006952	defense response	biological_process	0.054907	1	4	104	306	22133	comp108295_c0,comp94416_c0,comp63781_c0,comp83925_c0
GO:0008191	metalloendopeptidase inhibitor activity	molecular_function	0.056191	1	1	104	10	22133	comp86389_c0
GO:0010576	metalloenzyme regulator activity	molecular_function	0.056191	1	1	104	10	22133	comp86389_c0
GO:0048551	metalloenzyme inhibitor activity	molecular_function	0.056191	1	1	104	10	22133	comp86389_c0
GO:0019637	organophosphate metabolic process	biological_process	0.056242	1	12	104	1434	22133	comp63781_c0,comp86460_c0,comp103106_c0,comp112445_c3,comp112501_c3,comp113223_c5,comp100249_c0,comp101471_c0,comp87839_c0,comp83173_c0,comp109900_c1,comp40751_c0
GO:1901137	carbohydrate derivative biosynthetic process	biological_process	0.056428	1	8	104	785	22133	comp40751_c0,comp109900_c1,comp109741_c0,comp83173_c0,comp113223_c5,comp101151_c0,comp111793_c1,comp112445_c3
GO:0035737	injection of substance in to other organism	biological_process	0.056476	1	1	104	12	22133	comp94416_c0
GO:0035738	envenomation resulting in modification of morphology or physiology of other organism	biological_process	0.056476	1	1	104	12	22133	comp94416_c0
GO:0044559	envenomation resulting in modulation of voltage-gated potassium channel activity in other organism	biological_process	0.056476	1	1	104	12	22133	comp94416_c0
GO:0044560	envenomation resulting in modulation of ion channel activity in other organism	biological_process	0.056476	1	1	104	12	22133	comp94416_c0
GO:0044562	envenomation resulting in negative regulation of voltage-gated potassium channel activity in other organism	biological_process	0.056476	1	1	104	12	22133	comp94416_c0
GO:0044564	envenomation resulting in occlusion of the pore of voltage-gated potassium channel in other organism	biological_process	0.056476	1	1	104	12	22133	comp94416_c0
GO:0019482	beta-alanine metabolic process	biological_process	0.056838	1	1	104	11	22133	comp109741_c0
GO:0018958	phenol-containing compound metabolic process	biological_process	0.058566	1	1	104	12	22133	comp102677_c0
GO:0050852	T cell receptor signaling pathway	biological_process	0.058596	1	1	104	12	22133	comp113589_c6
GO:0009201	ribonucleoside triphosphate biosynthetic process	biological_process	0.058676	1	3	104	194	22133	comp83173_c0,comp40751_c0,comp112445_c3
GO:0006769	nicotinamide metabolic process	biological_process	0.059338	1	1	104	11	22133	comp112501_c3
GO:0042542	response to hydrogen peroxide	biological_process	0.059355	1	1	104	12	22133	comp114679_c0
GO:0009142	nucleoside triphosphate biosynthetic process	biological_process	0.059716	1	3	104	195	22133	comp40751_c0,comp83173_c0,comp112445_c3
GO:0016530	metallochaperone activity	molecular_function	0.060771	1	1	104	13	22133	comp96771_c0
GO:0016531	copper chaperone activity	molecular_function	0.060771	1	1	104	13	22133	comp96771_c0
GO:0019748	secondary metabolic process	biological_process	0.06347	1	2	104	79	22133	comp113223_c5,comp83616_c0
GO:0033500	carbohydrate homeostasis	biological_process	0.0654	1	1	104	18	22133	comp61564_c0
GO:0042593	glucose homeostasis	biological_process	0.0654	1	1	104	18	22133	comp61564_c0
GO:0051188	cofactor biosynthetic process	biological_process	0.066678	1	5	104	411	22133	comp63781_c0,comp100249_c0,comp103106_c0,comp87839_c0,comp112501_c3
GO:0030534	adult behavior	biological_process	0.067471	1	1	104	16	22133	comp61564_c0
GO:0009360	DNA polymerase III complex	cellular_component	0.068002	1	1	104	12	22133	comp15751_c0
GO:0008202	steroid metabolic process	biological_process	0.068007	1	2	104	80	22133	comp85204_c0,comp113223_c5
GO:0042742	defense response to bacterium	biological_process	0.068049	1	2	104	88	22133	comp83925_c0,comp108295_c0
GO:0004176	ATP-dependent peptidase activity	molecular_function	0.068502	1	1	104	11	22133	comp105925_c0
GO:0006510	ATP-dependent proteolysis	biological_process	0.068502	1	1	104	11	22133	comp105925_c0
GO:0055085	transmembrane transport	biological_process	0.069197	1	9	104	1052	22133	comp114679_c0,comp97173_c0,comp111582_c0,comp112445_c3,comp109900_c1,comp40751_c0,comp83173_c0,comp113019_c0,comp115334_c0
GO:0032102	negative regulation of response to external stimulus	biological_process	0.070228	1	1	104	18	22133	comp61564_c0
GO:0000156	phosphorelay response regulator activity	molecular_function	0.070778	1	1	104	13	22133	comp110715_c0
GO:0006541	glutamine metabolic process	biological_process	0.071138	1	1	104	13	22133	comp109741_c0
GO:0000149	SNARE binding	molecular_function	0.071569	1	1	104	15	22133	comp96771_c0
GO:0019905	syntaxin binding	molecular_function	0.071569	1	1	104	15	22133	comp96771_c0
GO:0000302	response to reactive oxygen species	biological_process	0.07167	1	1	104	14	22133	comp114679_c0
GO:0034614	cellular response to reactive oxygen species	biological_process	0.07167	1	1	104	14	22133	comp114679_c0
GO:0000245	spliceosomal complex assembly	biological_process	0.072716	1	1	104	15	22133	comp96771_c0
GO:0044455	mitochondrial membrane part	cellular_component	0.073346	1	3	104	213	22133	comp40751_c0,comp83173_c0,comp112445_c3
GO:0006801	superoxide metabolic process	biological_process	0.073857	1	1	104	16	22133	comp98309_c0
GO:0004016	adenylate cyclase activity	molecular_function	0.073872	1	1	104	15	22133	comp109900_c1
GO:0006171	cAMP biosynthetic process	biological_process	0.073872	1	1	104	15	22133	comp109900_c1
GO:0042147	retrograde transport, endosome to Golgi	biological_process	0.074798	1	1	104	13	22133	comp104051_c0
GO:0002065	columnar/cuboidal epithelial cell differentiation	biological_process	0.075007	1	1	104	15	22133	comp86567_c0
GO:0008299	isoprenoid biosynthetic process	biological_process	0.075755	1	2	104	85	22133	comp85204_c0,comp107518_c0
GO:0010508	positive regulation of autophagy	biological_process	0.07696	1	2	104	99	22133	comp103701_c0,comp103106_c0
GO:0002429	immune response-activating cell surface receptor signaling pathway	biological_process	0.07701	1	1	104	15	22133	comp113589_c6
GO:0002768	immune response-regulating cell surface receptor signaling pathway	biological_process	0.07701	1	1	104	15	22133	comp113589_c6
GO:0050851	antigen receptor-mediated signaling pathway	biological_process	0.07701	1	1	104	15	22133	comp113589_c6
GO:0031369	translation initiation factor binding	molecular_function	0.078128	1	1	104	16	22133	comp112994_c0
GO:0005247	voltage-gated chloride channel activity	molecular_function	0.079739	1	1	104	17	22133	comp97173_c0
GO:0006811	ion transport	biological_process	0.079944	1	12	104	1652	22133	comp83173_c0,comp40751_c0,comp108295_c0,comp115334_c0,comp113019_c0,comp113223_c5,comp96771_c0,comp112445_c3,comp97173_c0,comp114679_c0,comp97285_c0,comp111342_c0
GO:0005765	lysosomal membrane	cellular_component	0.080383	1	1	104	13	22133	comp109900_c1
GO:0048732	gland development	biological_process	0.080899	1	1	104	16	22133	comp93613_c0
GO:0006720	isoprenoid metabolic process	biological_process	0.082308	1	2	104	89	22133	comp85204_c0,comp107518_c0
GO:0009820	alkaloid metabolic process	biological_process	0.083068	1	1	104	17	22133	comp112501_c3
GO:0012510	trans-Golgi network transport vesicle membrane	cellular_component	0.084036	1	1	104	17	22133	comp26680_c0
GO:0030130	clathrin coat of trans-Golgi network vesicle	cellular_component	0.084036	1	1	104	17	22133	comp26680_c0
GO:0009607	response to biotic stimulus	biological_process	0.084174	1	3	104	214	22133	comp108295_c0,comp83925_c0,comp93501_c1
GO:1901362	organic cyclic compound biosynthetic process	biological_process	0.084317	1	22	104	3339	22133	comp93501_c1,comp105645_c1,comp100249_c0,comp40751_c0,comp109900_c1,comp104706_c0,comp103106_c0,comp83925_c0,comp63781_c0,comp112994_c0,comp111793_c1,comp101471_c0,comp110495_c1,comp83173_c0,comp83616_c0,comp87839_c0,comp85204_c0,comp96771_c0,comp113223_c5,comp112501_c3,comp103701_c0,comp112445_c3
GO:0046496	nicotinamide nucleotide metabolic process	biological_process	0.085157	1	2	104	89	22133	comp87839_c0,comp112501_c3
GO:0031331	positive regulation of cellular catabolic process	biological_process	0.085751	1	2	104	105	22133	comp103106_c0,comp103701_c0
GO:0007631	feeding behavior	biological_process	0.085772	1	1	104	21	22133	comp61564_c0
GO:0009617	response to bacterium	biological_process	0.085951	1	2	104	100	22133	comp83925_c0,comp108295_c0
GO:0005540	hyaluronic acid binding	molecular_function	0.086072	1	1	104	17	22133	comp110298_c0
GO:0042493	response to drug	biological_process	0.086258	1	1	104	22	22133	comp111582_c0
GO:0042451	purine nucleoside biosynthetic process	biological_process	0.08701	1	3	104	224	22133	comp83173_c0,comp40751_c0,comp112445_c3
GO:0046129	purine ribonucleoside biosynthetic process	biological_process	0.08701	1	3	104	224	22133	comp83173_c0,comp40751_c0,comp112445_c3
GO:0004222	metalloendopeptidase activity	molecular_function	0.087252	1	3	104	223	22133	comp110113_c0,comp110113_c1,comp102589_c0
GO:0009896	positive regulation of catabolic process	biological_process	0.088152	1	2	104	107	22133	comp103701_c0,comp103106_c0
GO:0005520	insulin-like growth factor binding	molecular_function	0.088977	1	1	104	17	22133	comp26149_c0
GO:0016942	insulin-like growth factor binding protein complex	cellular_component	0.088977	1	1	104	17	22133	comp26149_c0
GO:0016469	proton-transporting two-sector ATPase complex	cellular_component	0.089701	1	4	104	341	22133	comp83173_c0,comp40751_c0,comp112445_c3,comp114679_c0
GO:0034599	cellular response to oxidative stress	biological_process	0.089843	1	1	104	17	22133	comp114679_c0
GO:0046497	nicotinate nucleotide metabolic process	biological_process	0.090024	1	1	104	17	22133	comp112501_c3
GO:0030125	clathrin vesicle coat	cellular_component	0.090053	1	1	104	18	22133	comp26680_c0
GO:0010506	regulation of autophagy	biological_process	0.09124	1	2	104	111	22133	comp103701_c0,comp103106_c0
GO:0046058	cAMP metabolic process	biological_process	0.092003	1	1	104	18	22133	comp109900_c1
GO:0005272	sodium channel activity	molecular_function	0.092261	1	1	104	25	22133	comp108295_c0
GO:0030140	trans-Golgi network transport vesicle	cellular_component	0.093185	1	1	104	19	22133	comp26680_c0
GO:0019362	pyridine nucleotide metabolic process	biological_process	0.093186	1	2	104	94	22133	comp87839_c0,comp112501_c3
GO:0006508	proteolysis	biological_process	0.093596	1	8	104	911	22133	comp110495_c1,comp115380_c0,comp83616_c0,comp105925_c0,comp110113_c1,comp102589_c0,comp103563_c0,comp61448_c0
GO:0048565	digestive tract development	biological_process	0.093908	1	1	104	19	22133	comp86567_c0
GO:0030132	clathrin coat of coated pit	cellular_component	0.096031	1	1	104	19	22133	comp26680_c0
GO:0042221	response to chemical stimulus	biological_process	0.096646	1	5	104	481	22133	comp111582_c0,comp114679_c0,comp61564_c0,comp93613_c0,comp100249_c0
GO:0016709	oxidoreductase activity, acting on paired donors, with incorporation or reduction of molecular oxygen, NAD(P)H as one donor, and incorporation of one atom of oxygen	molecular_function	0.096789	1	1	104	18	22133	comp85204_c0
GO:0004536	deoxyribonuclease activity	molecular_function	0.097482	1	2	104	104	22133	comp105925_c0,comp26680_c0
GO:0051705	multi-organism behavior	biological_process	0.098766	1	1	104	23	22133	comp94416_c0
GO:0055123	digestive system development	biological_process	0.099776	1	1	104	20	22133	comp86567_c0
GO:0005758	mitochondrial intermembrane space	cellular_component	0.10051	1	1	104	21	22133	comp96771_c0
GO:0007094	mitotic spindle assembly checkpoint	biological_process	0.1007	1	1	104	20	22133	comp103106_c0
GO:0071173	spindle assembly checkpoint	biological_process	0.1007	1	1	104	20	22133	comp103106_c0
GO:0071174	mitotic spindle checkpoint	biological_process	0.1007	1	1	104	20	22133	comp103106_c0
GO:0032147	activation of protein kinase activity	biological_process	0.101	1	1	104	21	22133	comp61564_c0
GO:0009064	glutamine family amino acid metabolic process	biological_process	0.10102	1	2	104	103	22133	comp105645_c1,comp109741_c0
GO:0051801	cytolysis in other organism involved in symbiotic interaction	biological_process	0.10123	1	1	104	22	22133	comp97285_c0
GO:0052331	hemolysis in other organism involved in symbiotic interaction	biological_process	0.10123	1	1	104	22	22133	comp97285_c0
GO:0016840	carbon-nitrogen lyase activity	molecular_function	0.10189	1	1	104	19	22133	comp115380_c0
GO:0044702	single organism reproductive process	biological_process	0.10205	1	2	104	111	22133	comp114679_c0,comp102470_c0
GO:0008831	dTDP-4-dehydrorhamnose reductase activity	molecular_function	0.10226	1	1	104	18	22133	comp113223_c5
GO:0045226	extracellular polysaccharide biosynthetic process	biological_process	0.10226	1	1	104	18	22133	comp113223_c5
GO:0046379	extracellular polysaccharide metabolic process	biological_process	0.10226	1	1	104	18	22133	comp113223_c5
GO:0002757	immune response-activating signal transduction	biological_process	0.10269	1	1	104	23	22133	comp113589_c6
GO:0002764	immune response-regulating signaling pathway	biological_process	0.10269	1	1	104	23	22133	comp113589_c6
GO:0016829	lyase activity	molecular_function	0.10288	1	4	104	364	22133	comp109900_c1,comp109741_c0,comp115380_c0,comp100249_c0
GO:0008543	fibroblast growth factor receptor signaling pathway	biological_process	0.10414	1	1	104	20	22133	comp93613_c0
GO:0044344	cellular response to fibroblast growth factor stimulus	biological_process	0.10414	1	1	104	20	22133	comp93613_c0
GO:0071774	response to fibroblast growth factor stimulus	biological_process	0.10414	1	1	104	20	22133	comp93613_c0
GO:0009163	nucleoside biosynthetic process	biological_process	0.10659	1	3	104	241	22133	comp40751_c0,comp83173_c0,comp112445_c3
GO:0042455	ribonucleoside biosynthetic process	biological_process	0.10659	1	3	104	241	22133	comp40751_c0,comp83173_c0,comp112445_c3
GO:0031577	spindle checkpoint	biological_process	0.1066	1	1	104	21	22133	comp103106_c0
GO:0019497	hexachlorocyclohexane metabolic process	biological_process	0.10721	1	1	104	18	22133	comp100249_c0
GO:0000184	nuclear-transcribed mRNA catabolic process, nonsense-mediated decay	biological_process	0.10867	1	1	104	22	22133	comp106458_c0
GO:0008308	voltage-gated anion channel activity	molecular_function	0.10908	1	1	104	22	22133	comp97173_c0
GO:0072524	pyridine-containing compound metabolic process	biological_process	0.10916	1	2	104	102	22133	comp87839_c0,comp112501_c3
GO:0005739	mitochondrion	cellular_component	0.10942	1	6	104	716	22133	comp112445_c3,comp40751_c0,comp83173_c0,comp96771_c0,comp96684_c0,comp109741_c0
GO:0042196	chlorinated hydrocarbon metabolic process	biological_process	0.10947	1	1	104	19	22133	comp100249_c0
GO:0042197	halogenated hydrocarbon metabolic process	biological_process	0.10947	1	1	104	19	22133	comp100249_c0
GO:0002253	activation of immune response	biological_process	0.11032	1	1	104	25	22133	comp113589_c6
GO:0070566	adenylyltransferase activity	molecular_function	0.11145	1	1	104	19	22133	comp112501_c3
GO:0050778	positive regulation of immune response	biological_process	0.11168	1	1	104	26	22133	comp113589_c6
GO:0031970	organelle envelope lumen	cellular_component	0.11223	1	1	104	25	22133	comp96771_c0
GO:0030665	clathrin-coated vesicle membrane	cellular_component	0.1125	1	1	104	23	22133	comp26680_c0
GO:0005852	eukaryotic translation initiation factor 3 complex	cellular_component	0.11337	1	1	104	24	22133	comp112994_c0
GO:0004553	hydrolase activity, hydrolyzing O-glycosyl compounds	molecular_function	0.11523	1	3	104	233	22133	comp107518_c0,comp86479_c0,comp112282_c3
GO:0045841	negative regulation of mitotic metaphase/anaphase transition	biological_process	0.11568	1	1	104	23	22133	comp103106_c0
GO:1902100	negative regulation of metaphase/anaphase transition of cell cycle	biological_process	0.11568	1	1	104	23	22133	comp103106_c0
GO:0048477	oogenesis	biological_process	0.11661	1	1	104	24	22133	comp102470_c0
GO:0030638	polyketide metabolic process	biological_process	0.11685	1	1	104	22	22133	comp113223_c5
GO:0030639	polyketide biosynthetic process	biological_process	0.11685	1	1	104	22	22133	comp113223_c5
GO:0050660	flavin adenine dinucleotide binding	molecular_function	0.11804	1	2	104	95	22133	comp107518_c0,comp85204_c0
GO:0044179	hemolysis in other organism	biological_process	0.1186	1	1	104	25	22133	comp97285_c0
GO:0051715	cytolysis in other organism	biological_process	0.1186	1	1	104	25	22133	comp97285_c0
GO:0007339	binding of sperm to zona pellucida	biological_process	0.11905	1	1	104	25	22133	comp114679_c0
GO:0009988	cell-cell recognition	biological_process	0.11905	1	1	104	25	22133	comp114679_c0
GO:0035036	sperm-egg recognition	biological_process	0.11905	1	1	104	25	22133	comp114679_c0
GO:0019953	sexual reproduction	biological_process	0.11917	1	2	104	122	22133	comp102470_c0,comp114679_c0
GO:0004930	G-protein coupled receptor activity	molecular_function	0.11993	1	4	104	439	22133	comp115748_c0,comp109566_c0,comp82633_c0,comp106458_c0
GO:0003887	DNA-directed DNA polymerase activity	molecular_function	0.12146	1	2	104	138	22133	comp97285_c0,comp15751_c0
GO:0045839	negative regulation of mitosis	biological_process	0.12149	1	1	104	24	22133	comp103106_c0
GO:0051784	negative regulation of nuclear division	biological_process	0.12149	1	1	104	24	22133	comp103106_c0
GO:0031325	positive regulation of cellular metabolic process	biological_process	0.12149	1	4	104	386	22133	comp103701_c0,comp111793_c1,comp61564_c0,comp103106_c0
GO:0007292	female gamete generation	biological_process	0.12239	1	1	104	25	22133	comp102470_c0
GO:0009267	cellular response to starvation	biological_process	0.12241	1	1	104	25	22133	comp61564_c0
GO:0042594	response to starvation	biological_process	0.12241	1	1	104	25	22133	comp61564_c0
GO:0005743	mitochondrial inner membrane	cellular_component	0.12247	1	3	104	265	22133	comp83173_c0,comp40751_c0,comp112445_c3
GO:0070887	cellular response to chemical stimulus	biological_process	0.12279	1	3	104	232	22133	comp100249_c0,comp93613_c0,comp114679_c0
GO:0006308	DNA catabolic process	biological_process	0.12288	1	2	104	119	22133	comp105925_c0,comp26680_c0
GO:0016197	endosomal transport	biological_process	0.12425	1	1	104	24	22133	comp104051_c0
GO:0009084	glutamine family amino acid biosynthetic process	biological_process	0.12439	1	1	104	23	22133	comp109741_c0
GO:0007338	single fertilization	biological_process	0.12479	1	1	104	28	22133	comp114679_c0
GO:0019838	growth factor binding	molecular_function	0.1251	1	1	104	24	22133	comp26149_c0
GO:0016108	tetraterpenoid metabolic process	biological_process	0.1257	1	1	104	21	22133	comp107518_c0
GO:0016109	tetraterpenoid biosynthetic process	biological_process	0.1257	1	1	104	21	22133	comp107518_c0
GO:0016116	carotenoid metabolic process	biological_process	0.1257	1	1	104	21	22133	comp107518_c0
GO:0016117	carotenoid biosynthetic process	biological_process	0.1257	1	1	104	21	22133	comp107518_c0
GO:0006954	inflammatory response	biological_process	0.12572	1	1	104	26	22133	comp63781_c0
GO:0009893	positive regulation of metabolic process	biological_process	0.1282	1	4	104	398	22133	comp103701_c0,comp111793_c1,comp61564_c0,comp103106_c0
GO:0031669	cellular response to nutrient levels	biological_process	0.12929	1	1	104	27	22133	comp61564_c0
GO:0030660	Golgi-associated vesicle membrane	cellular_component	0.13023	1	1	104	25	22133	comp26680_c0
GO:0051817	modification of morphology or physiology of other organism involved in symbiotic interaction	biological_process	0.13046	1	2	104	126	22133	comp93371_c0,comp97285_c0
GO:0009566	fertilization	biological_process	0.13054	1	1	104	29	22133	comp114679_c0
GO:0032101	regulation of response to external stimulus	biological_process	0.13115	1	1	104	30	22133	comp61564_c0
GO:0004601	peroxidase activity	molecular_function	0.13145	1	1	104	29	22133	comp114679_c0
GO:0006804	peroxidase reaction	biological_process	0.13145	1	1	104	29	22133	comp114679_c0
GO:0016684	oxidoreductase activity, acting on peroxide as acceptor	molecular_function	0.13145	1	1	104	29	22133	comp114679_c0
GO:0033692	cellular polysaccharide biosynthetic process	biological_process	0.1322	1	3	104	213	22133	comp113223_c5,comp101151_c0,comp111793_c1
GO:0005254	chloride channel activity	molecular_function	0.13246	1	1	104	27	22133	comp97173_c0
GO:0016020	membrane	cellular_component	0.13293	1	38	104	6564	22133	comp26680_c0,comp111582_c0,comp97173_c0,comp101151_c0,comp112994_c0,comp103898_c2,comp93501_c1,comp844657_c0,comp108295_c0,comp109900_c1,comp111342_c0,comp95094_c0,comp93371_c0,comp114679_c0,comp112445_c3,comp102677_c0,comp107518_c0,comp106458_c0,comp115748_c0,comp87241_c0,comp111665_c1,comp111793_c1,comp104051_c0,comp112522_c0,comp115334_c0,comp91932_c0,comp40751_c0,comp82633_c0,comp97285_c0,com…
GO:0016051	carbohydrate biosynthetic process	biological_process	0.13371	1	4	104	346	22133	comp101151_c0,comp111793_c1,comp115380_c0,comp113223_c5
GO:0009252	peptidoglycan biosynthetic process	biological_process	0.13498	1	1	104	26	22133	comp109741_c0
GO:0051818	disruption of cells of other organism involved in symbiotic interaction	biological_process	0.13561	1	1	104	28	22133	comp97285_c0
GO:0051883	killing of cells in other organism involved in symbiotic interaction	biological_process	0.13561	1	1	104	28	22133	comp97285_c0
GO:0003854	3-beta-hydroxy-delta5-steroid dehydrogenase activity	molecular_function	0.13566	1	1	104	26	22133	comp113223_c5
GO:0033764	steroid dehydrogenase activity, acting on the CH-OH group of donors, NAD or NADP as acceptor	molecular_function	0.13566	1	1	104	26	22133	comp113223_c5
GO:0005905	coated pit	cellular_component	0.1357	1	1	104	28	22133	comp26680_c0
GO:0022857	transmembrane transporter activity	molecular_function	0.13575	1	11	104	1610	22133	comp108295_c0,comp40751_c0,comp83173_c0,comp113019_c0,comp115334_c0,comp114679_c0,comp97173_c0,comp111582_c0,comp112445_c3,comp111342_c0,comp97285_c0
GO:0008324	cation transmembrane transporter activity	molecular_function	0.13599	1	8	104	1096	22133	comp111342_c0,comp114679_c0,comp112445_c3,comp115334_c0,comp113019_c0,comp40751_c0,comp83173_c0,comp108295_c0
GO:0052652	cyclic purine nucleotide metabolic process	biological_process	0.13603	1	1	104	28	22133	comp109900_c1
GO:0043648	dicarboxylic acid metabolic process	biological_process	0.1362	1	2	104	124	22133	comp100249_c0,comp109741_c0
GO:0022618	ribonucleoprotein complex assembly	biological_process	0.13701	1	1	104	29	22133	comp96771_c0
GO:0035821	modification of morphology or physiology of other organism	biological_process	0.13703	1	2	104	129	22133	comp93371_c0,comp97285_c0
GO:0000956	nuclear-transcribed mRNA catabolic process	biological_process	0.13704	1	1	104	28	22133	comp106458_c0
GO:0000271	polysaccharide biosynthetic process	biological_process	0.13733	1	3	104	217	22133	comp111793_c1,comp101151_c0,comp113223_c5
GO:0007093	mitotic cell cycle checkpoint	biological_process	0.13775	1	1	104	28	22133	comp103106_c0
GO:0006629	lipid metabolic process	biological_process	0.1381	1	8	104	928	22133	comp107518_c0,comp113223_c5,comp111793_c1,comp101151_c0,comp108609_c0,comp115984_c0,comp100249_c0,comp85204_c0
GO:0005798	Golgi-associated vesicle	cellular_component	0.13893	1	1	104	27	22133	comp26680_c0
GO:0031667	response to nutrient levels	biological_process	0.13979	1	1	104	31	22133	comp61564_c0
GO:0005201	extracellular matrix structural constituent	molecular_function	0.13983	1	1	104	28	22133	comp114679_c0
GO:0019634	organic phosphonate metabolic process	biological_process	0.14032	1	1	104	38	22133	comp86460_c0
GO:0009273	peptidoglycan-based cell wall biogenesis	biological_process	0.14054	1	1	104	27	22133	comp109741_c0
GO:0042575	DNA polymerase complex	cellular_component	0.14151	1	2	104	150	22133	comp97285_c0,comp15751_c0
GO:0022412	cellular process involved in reproduction in multicellular organism	biological_process	0.14179	1	1	104	30	22133	comp102470_c0
GO:0045860	positive regulation of protein kinase activity	biological_process	0.14193	1	1	104	31	22133	comp61564_c0
GO:0009271	phage shock	biological_process	0.1421	1	1	104	30	22133	comp93501_c1
GO:0034637	cellular carbohydrate biosynthetic process	biological_process	0.14243	1	3	104	221	22133	comp111793_c1,comp101151_c0,comp113223_c5
GO:0019866	organelle inner membrane	cellular_component	0.14346	1	3	104	282	22133	comp112445_c3,comp40751_c0,comp83173_c0
GO:0044708	single-organism behavior	biological_process	0.1438	1	1	104	37	22133	comp61564_c0
GO:0016229	steroid dehydrogenase activity	molecular_function	0.14602	1	1	104	28	22133	comp113223_c5
GO:0044038	cell wall macromolecule biosynthetic process	biological_process	0.14631	1	1	104	28	22133	comp109741_c0
GO:0070589	cellular component macromolecule biosynthetic process	biological_process	0.14631	1	1	104	28	22133	comp109741_c0
GO:0006836	neurotransmitter transport	biological_process	0.14657	1	1	104	39	22133	comp96771_c0
GO:0033674	positive regulation of kinase activity	biological_process	0.14757	1	1	104	32	22133	comp61564_c0
GO:0008207	C21-steroid hormone metabolic process	biological_process	0.1481	1	1	104	29	22133	comp113223_c5
GO:0009190	cyclic nucleotide biosynthetic process	biological_process	0.14868	1	1	104	36	22133	comp109900_c1
GO:0015108	chloride transmembrane transporter activity	molecular_function	0.14946	1	1	104	30	22133	comp97173_c0
GO:0006825	copper ion transport	biological_process	0.15057	1	1	104	33	22133	comp96771_c0
GO:0016798	hydrolase activity, acting on glycosyl bonds	molecular_function	0.15155	1	3	104	262	22133	comp112282_c3,comp86479_c0,comp107518_c0
GO:0031640	killing of cells of other organism	biological_process	0.15233	1	1	104	31	22133	comp97285_c0
GO:0044364	disruption of cells of other organism	biological_process	0.15233	1	1	104	31	22133	comp97285_c0
GO:0008037	cell recognition	biological_process	0.15245	1	1	104	33	22133	comp114679_c0
GO:0051347	positive regulation of transferase activity	biological_process	0.15316	1	1	104	33	22133	comp61564_c0
GO:0002684	positive regulation of immune system process	biological_process	0.15385	1	1	104	35	22133	comp113589_c6
GO:1901615	organic hydroxy compound metabolic process	biological_process	0.15416	1	2	104	126	22133	comp113223_c5,comp102677_c0
GO:0052548	regulation of endopeptidase activity	biological_process	0.15429	1	1	104	36	22133	comp116497_c2
GO:0050776	regulation of immune response	biological_process	0.1551	1	1	104	37	22133	comp113589_c6
GO:0008237	metallopeptidase activity	molecular_function	0.15569	1	3	104	290	22133	comp102589_c0,comp110113_c1,comp110113_c0
GO:0008209	androgen metabolic process	biological_process	0.15831	1	1	104	31	22133	comp113223_c5
GO:0008210	estrogen metabolic process	biological_process	0.15831	1	1	104	31	22133	comp113223_c5
GO:1901991	negative regulation of mitotic cell cycle phase transition	biological_process	0.15938	1	1	104	33	22133	comp103106_c0
GO:0005253	anion channel activity	molecular_function	0.16014	1	1	104	32	22133	comp97173_c0
GO:0000270	peptidoglycan metabolic process	biological_process	0.16077	1	1	104	31	22133	comp109741_c0
GO:0009225	nucleotide-sugar metabolic process	biological_process	0.16128	1	1	104	35	22133	comp113223_c5
GO:0044425	membrane part	cellular_component	0.16291	1	27	104	4546	22133	comp85204_c0,comp103891_c0,comp83173_c0,comp106458_c0,comp109566_c0,comp101233_c0,comp96400_c0,comp113019_c0,comp112445_c3,comp102677_c0,comp114679_c0,comp101399_c0,comp107518_c0,comp95094_c0,comp111342_c0,comp97285_c0,comp93371_c0,comp82633_c0,comp109900_c1,comp40751_c0,comp112522_c0,comp104051_c0,comp93501_c1,comp111665_c1,comp112994_c0,comp115748_c0,comp26680_c0
GO:0006793	phosphorus metabolic process	biological_process	0.16433	1	18	104	2793	22133	comp112501_c3,comp113223_c5,comp113589_c6,comp112445_c3,comp83173_c0,comp61564_c0,comp87839_c0,comp101471_c0,comp115984_c0,comp101151_c0,comp111793_c1,comp103106_c0,comp86460_c0,comp63781_c0,comp109900_c1,comp40751_c0,comp105645_c1,comp100249_c0
GO:1901564	organonitrogen compound metabolic process	biological_process	0.16503	1	20	104	3134	22133	comp105645_c1,comp100249_c0,comp109741_c0,comp109900_c1,comp40751_c0,comp103106_c0,comp26680_c0,comp63781_c0,comp101151_c0,comp111793_c1,comp101471_c0,comp115984_c0,comp83173_c0,comp87839_c0,comp83616_c0,comp101262_c1,comp112501_c3,comp102677_c0,comp113589_c6,comp112445_c3
GO:0048585	negative regulation of response to stimulus	biological_process	0.16687	1	2	104	147	22133	comp61564_c0,comp96684_c0
GO:0003729	mRNA binding	molecular_function	0.16713	1	1	104	31	22133	comp96771_c0
GO:0048518	positive regulation of biological process	biological_process	0.16751	1	5	104	603	22133	comp103106_c0,comp113589_c6,comp111793_c1,comp61564_c0,comp103701_c0
GO:0071826	ribonucleoprotein complex subunit organization	biological_process	0.16782	1	1	104	36	22133	comp96771_c0
GO:0016705	oxidoreductase activity, acting on paired donors, with incorporation or reduction of molecular oxygen	molecular_function	0.16887	1	3	104	278	22133	comp98334_c0,comp107518_c0,comp85204_c0
GO:0015297	antiporter activity	molecular_function	0.16961	1	1	104	39	22133	comp111582_c0
GO:0018130	heterocycle biosynthetic process	biological_process	0.16964	1	20	104	3280	22133	comp103701_c0,comp112501_c3,comp96771_c0,comp112445_c3,comp101471_c0,comp110495_c1,comp83173_c0,comp87839_c0,comp83616_c0,comp103106_c0,comp83925_c0,comp63781_c0,comp112994_c0,comp111793_c1,comp93501_c1,comp105645_c1,comp100249_c0,comp109900_c1,comp40751_c0,comp104706_c0
GO:0016138	glycoside biosynthetic process	biological_process	0.17035	1	1	104	31	22133	comp113223_c5
GO:0019872	streptomycin biosynthetic process	biological_process	0.17035	1	1	104	31	22133	comp113223_c5
GO:0030647	aminoglycoside antibiotic metabolic process	biological_process	0.17035	1	1	104	31	22133	comp113223_c5
GO:0030648	aminoglycoside antibiotic biosynthetic process	biological_process	0.17035	1	1	104	31	22133	comp113223_c5
GO:0046173	polyol biosynthetic process	biological_process	0.17035	1	1	104	31	22133	comp113223_c5
GO:0046343	streptomycin metabolic process	biological_process	0.17035	1	1	104	31	22133	comp113223_c5
GO:0030001	metal ion transport	biological_process	0.17045	1	5	104	617	22133	comp113019_c0,comp115334_c0,comp108295_c0,comp113223_c5,comp96771_c0
GO:0005215	transporter activity	molecular_function	0.17058	1	12	104	1873	22133	comp113019_c0,comp115334_c0,comp108295_c0,comp103891_c0,comp40751_c0,comp83173_c0,comp111342_c0,comp97285_c0,comp97173_c0,comp114679_c0,comp111582_c0,comp112445_c3
GO:0007091	metaphase/anaphase transition of mitotic cell cycle	biological_process	0.17081	1	1	104	34	22133	comp103106_c0
GO:0030071	regulation of mitotic metaphase/anaphase transition	biological_process	0.17081	1	1	104	34	22133	comp103106_c0
GO:0044784	metaphase/anaphase transition of cell cycle	biological_process	0.17081	1	1	104	34	22133	comp103106_c0
GO:1902099	regulation of metaphase/anaphase transition of cell cycle	biological_process	0.17081	1	1	104	34	22133	comp103106_c0
GO:0016137	glycoside metabolic process	biological_process	0.17218	1	1	104	32	22133	comp113223_c5
GO:0005740	mitochondrial envelope	cellular_component	0.17351	1	4	104	485	22133	comp112445_c3,comp83173_c0,comp96771_c0,comp40751_c0
GO:0004197	cysteine-type endopeptidase activity	molecular_function	0.17507	1	2	104	147	22133	comp115380_c0,comp61448_c0
GO:0001558	regulation of cell growth	biological_process	0.17587	1	1	104	39	22133	comp26149_c0
GO:0001906	cell killing	biological_process	0.17609	1	1	104	39	22133	comp97285_c0
GO:0015075	ion transmembrane transporter activity	molecular_function	0.1762	1	9	104	1356	22133	comp115334_c0,comp113019_c0,comp83173_c0,comp40751_c0,comp108295_c0,comp111342_c0,comp112445_c3,comp97173_c0,comp114679_c0
GO:0009187	cyclic nucleotide metabolic process	biological_process	0.17627	1	1	104	41	22133	comp109900_c1
GO:0005578	proteinaceous extracellular matrix	cellular_component	0.17648	1	3	104	281	22133	comp93371_c0,comp102589_c0,comp114679_c0
GO:0016779	nucleotidyltransferase activity	molecular_function	0.17903	1	7	104	1100	22133	comp85480_c0,comp97285_c0,comp110495_c1,comp26680_c0,comp112501_c3,comp82502_c0,comp15751_c0
GO:0016337	cell-cell adhesion	biological_process	0.17922	1	2	104	211	22133	comp87241_c0,comp103898_c2
GO:0051186	cofactor metabolic process	biological_process	0.17967	1	5	104	560	22133	comp103106_c0,comp63781_c0,comp100249_c0,comp112501_c3,comp87839_c0
GO:0006805	xenobiotic metabolic process	biological_process	0.18138	1	1	104	33	22133	comp100249_c0
GO:0071466	cellular response to xenobiotic stimulus	biological_process	0.18138	1	1	104	33	22133	comp100249_c0
GO:0019054	modulation by virus of host process	biological_process	0.18147	1	1	104	36	22133	comp93371_c0
GO:0044068	modulation by symbiont of host cellular process	biological_process	0.18147	1	1	104	36	22133	comp93371_c0
GO:0006531	aspartate metabolic process	biological_process	0.18172	1	1	104	37	22133	comp109741_c0
GO:0022414	reproductive process	biological_process	0.18177	1	2	104	156	22133	comp102470_c0,comp114679_c0
GO:0005975	carbohydrate metabolic process	biological_process	0.18208	1	8	104	1018	22133	comp111793_c1,comp101151_c0,comp113223_c5,comp107518_c0,comp115380_c0,comp86479_c0,comp112282_c3,comp108609_c0
GO:0009410	response to xenobiotic stimulus	biological_process	0.18242	1	1	104	34	22133	comp100249_c0
GO:0006821	chloride transport	biological_process	0.18308	1	1	104	37	22133	comp97173_c0
GO:0005764	lysosome	cellular_component	0.18349	1	1	104	34	22133	comp109900_c1
GO:0065008	regulation of biological quality	biological_process	0.18408	1	6	104	775	22133	comp101471_c0,comp93371_c0,comp97285_c0,comp61564_c0,comp102677_c0,comp113223_c5
GO:0030136	clathrin-coated vesicle	cellular_component	0.18505	1	1	104	47	22133	comp26680_c0
GO:0006979	response to oxidative stress	biological_process	0.18561	1	1	104	41	22133	comp114679_c0
GO:0000155	phosphorelay sensor kinase activity	molecular_function	0.18737	1	1	104	38	22133	comp105645_c1
GO:0000323	lytic vacuole	cellular_component	0.18858	1	1	104	35	22133	comp109900_c1
GO:0005783	endoplasmic reticulum	cellular_component	0.18995	1	4	104	422	22133	comp114679_c0,comp111793_c1,comp112994_c0,comp112522_c0
GO:0052547	regulation of peptidase activity	biological_process	0.19071	1	1	104	45	22133	comp116497_c2
GO:0046655	folic acid metabolic process	biological_process	0.19162	1	1	104	45	22133	comp100249_c0
GO:0046656	folic acid biosynthetic process	biological_process	0.19162	1	1	104	45	22133	comp100249_c0
GO:0007088	regulation of mitosis	biological_process	0.19388	1	1	104	39	22133	comp103106_c0
GO:0051783	regulation of nuclear division	biological_process	0.19388	1	1	104	39	22133	comp103106_c0
GO:0001934	positive regulation of protein phosphorylation	biological_process	0.19479	1	1	104	43	22133	comp61564_c0
GO:0004871	signal transducer activity	molecular_function	0.19629	1	7	104	978	22133	comp109566_c0,comp115748_c0,comp110715_c0,comp105645_c1,comp101471_c0,comp82633_c0,comp106458_c0
GO:0060089	molecular transducer activity	molecular_function	0.19629	1	7	104	978	22133	comp106458_c0,comp82633_c0,comp101471_c0,comp115748_c0,comp109566_c0,comp105645_c1,comp110715_c0
GO:0009117	nucleotide metabolic process	biological_process	0.19704	1	8	104	1127	22133	comp112445_c3,comp113223_c5,comp112501_c3,comp87839_c0,comp83173_c0,comp109900_c1,comp40751_c0,comp101471_c0
GO:0019013	viral nucleocapsid	cellular_component	0.19985	1	1	104	40	22133	comp96684_c0
GO:0042327	positive regulation of phosphorylation	biological_process	0.20009	1	1	104	44	22133	comp61564_c0
GO:0031668	cellular response to extracellular stimulus	biological_process	0.20023	1	1	104	43	22133	comp61564_c0
GO:0071496	cellular response to external stimulus	biological_process	0.20023	1	1	104	43	22133	comp61564_c0
GO:0034754	cellular hormone metabolic process	biological_process	0.20253	1	1	104	40	22133	comp113223_c5
GO:0042546	cell wall biogenesis	biological_process	0.20394	1	1	104	43	22133	comp109741_c0
GO:0046034	ATP metabolic process	biological_process	0.20413	1	3	104	361	22133	comp112445_c3,comp83173_c0,comp40751_c0
GO:0010639	negative regulation of organelle organization	biological_process	0.2049	1	1	104	46	22133	comp103106_c0
GO:0009615	response to virus	biological_process	0.20558	1	1	104	46	22133	comp93501_c1
GO:0016888	endodeoxyribonuclease activity, producing 5'-phosphomonoesters	molecular_function	0.20605	1	1	104	49	22133	comp26680_c0
GO:0015267	channel activity	molecular_function	0.20607	1	3	104	353	22133	comp97285_c0,comp97173_c0,comp108295_c0
GO:0022803	passive transmembrane transporter activity	molecular_function	0.20607	1	3	104	353	22133	comp97285_c0,comp108295_c0,comp97173_c0
GO:0008610	lipid biosynthetic process	biological_process	0.20645	1	5	104	563	22133	comp113223_c5,comp107518_c0,comp101151_c0,comp85204_c0,comp111793_c1
GO:0043408	regulation of MAPK cascade	biological_process	0.20788	1	1	104	48	22133	comp61564_c0
GO:0005539	glycosaminoglycan binding	molecular_function	0.20805	1	1	104	43	22133	comp110298_c0
GO:0015672	monovalent inorganic cation transport	biological_process	0.20814	1	6	104	906	22133	comp40751_c0,comp83173_c0,comp113223_c5,comp114679_c0,comp108295_c0,comp112445_c3
GO:0006753	nucleoside phosphate metabolic process	biological_process	0.20828	1	8	104	1145	22133	comp101471_c0,comp109900_c1,comp40751_c0,comp83173_c0,comp87839_c0,comp112501_c3,comp113223_c5,comp112445_c3
GO:0010562	positive regulation of phosphorus metabolic process	biological_process	0.20982	1	1	104	46	22133	comp61564_c0
GO:0045937	positive regulation of phosphate metabolic process	biological_process	0.20982	1	1	104	46	22133	comp61564_c0
GO:0009991	response to extracellular stimulus	biological_process	0.20988	1	1	104	47	22133	comp61564_c0
GO:0010035	response to inorganic substance	biological_process	0.21024	1	1	104	51	22133	comp114679_c0
GO:0034061	DNA polymerase activity	molecular_function	0.21025	1	4	104	593	22133	comp97285_c0,comp85480_c0,comp82502_c0,comp15751_c0
GO:0046165	alcohol biosynthetic process	biological_process	0.21029	1	1	104	40	22133	comp113223_c5
GO:0009877	nodulation	biological_process	0.21212	1	1	104	45	22133	comp94174_c0
GO:0015077	monovalent inorganic cation transmembrane transporter activity	molecular_function	0.21579	1	5	104	740	22133	comp40751_c0,comp83173_c0,comp114679_c0,comp112445_c3,comp108295_c0
GO:0009058	biosynthetic process	biological_process	0.21677	1	32	104	5746	22133	comp26680_c0,comp103106_c0,comp83925_c0,comp112994_c0,comp101151_c0,comp93501_c1,comp105645_c1,comp109741_c0,comp104706_c0,comp109900_c1,comp115380_c0,comp107518_c0,comp102677_c0,comp112445_c3,comp110495_c1,comp87839_c0,comp63781_c0,comp111793_c1,comp100249_c0,comp40751_c0,comp85480_c0,comp97285_c0,comp96771_c0,comp103701_c0,comp112501_c3,comp113223_c5,comp101471_c0,comp83173_c0,comp82502_c0,comp…
GO:0044429	mitochondrial part	cellular_component	0.21728	1	4	104	524	22133	comp96771_c0,comp83173_c0,comp40751_c0,comp112445_c3
GO:0008855	exodeoxyribonuclease VII activity	molecular_function	0.2176	1	1	104	46	22133	comp105925_c0
GO:0009318	exodeoxyribonuclease VII complex	cellular_component	0.2176	1	1	104	46	22133	comp105925_c0
GO:0034220	ion transmembrane transport	biological_process	0.21881	1	4	104	502	22133	comp114679_c0,comp112445_c3,comp40751_c0,comp83173_c0
GO:0004520	endodeoxyribonuclease activity	molecular_function	0.22075	1	1	104	52	22133	comp26680_c0
GO:0006796	phosphate-containing compound metabolic process	biological_process	0.22191	1	17	104	2746	22133	comp112445_c3,comp113589_c6,comp112501_c3,comp113223_c5,comp87839_c0,comp61564_c0,comp83173_c0,comp115984_c0,comp101471_c0,comp101151_c0,comp111793_c1,comp63781_c0,comp103106_c0,comp40751_c0,comp109900_c1,comp100249_c0,comp105645_c1
GO:0044036	cell wall macromolecule metabolic process	biological_process	0.22221	1	1	104	47	22133	comp109741_c0
GO:0022891	substrate-specific transmembrane transporter activity	molecular_function	0.22379	1	9	104	1429	22133	comp112445_c3,comp97173_c0,comp114679_c0,comp111342_c0,comp108295_c0,comp83173_c0,comp40751_c0,comp113019_c0,comp115334_c0
GO:1901990	regulation of mitotic cell cycle phase transition	biological_process	0.2242	1	1	104	47	22133	comp103106_c0
GO:0030118	clathrin coat	cellular_component	0.22588	1	1	104	44	22133	comp26680_c0
GO:0044765	single-organism transport	biological_process	0.22667	1	16	104	2701	22133	comp97173_c0,comp111582_c0,comp108295_c0,comp40751_c0,comp109900_c1,comp104051_c0,comp115334_c0,comp112445_c3,comp114679_c0,comp96771_c0,comp113223_c5,comp111342_c0,comp97285_c0,comp83173_c0,comp113019_c0,comp101471_c0
GO:0006024	glycosaminoglycan biosynthetic process	biological_process	0.22709	1	1	104	48	22133	comp109741_c0
GO:0000041	transition metal ion transport	biological_process	0.22872	1	2	104	164	22133	comp113019_c0,comp96771_c0
GO:0004673	protein histidine kinase activity	molecular_function	0.22889	1	1	104	47	22133	comp105645_c1
GO:0009365	protein histidine kinase complex	cellular_component	0.22889	1	1	104	47	22133	comp105645_c1
GO:0030855	epithelial cell differentiation	biological_process	0.22941	1	1	104	57	22133	comp86567_c0
GO:1901701	cellular response to oxygen-containing compound	biological_process	0.22961	1	1	104	51	22133	comp114679_c0
GO:0006023	aminoglycan biosynthetic process	biological_process	0.23082	1	1	104	50	22133	comp109741_c0
GO:0016049	cell growth	biological_process	0.23097	1	1	104	55	22133	comp26149_c0
GO:0002682	regulation of immune system process	biological_process	0.23212	1	1	104	54	22133	comp113589_c6
GO:0006402	mRNA catabolic process	biological_process	0.23353	1	1	104	48	22133	comp106458_c0
GO:0003896	DNA primase activity	molecular_function	0.23454	1	1	104	56	22133	comp110495_c1
GO:0004252	serine-type endopeptidase activity	molecular_function	0.23464	1	2	104	197	22133	comp103563_c0,comp110495_c1
GO:0006522	alanine metabolic process	biological_process	0.23478	1	1	104	48	22133	comp109741_c0
GO:0009078	pyruvate family amino acid metabolic process	biological_process	0.23478	1	1	104	48	22133	comp109741_c0
GO:1901576	organic substance biosynthetic process	biological_process	0.23594	1	31	104	5625	22133	comp112445_c3,comp107518_c0,comp113223_c5,comp112501_c3,comp96771_c0,comp103701_c0,comp97285_c0,comp85480_c0,comp85204_c0,comp83616_c0,comp15751_c0,comp87839_c0,comp83173_c0,comp82502_c0,comp101471_c0,comp110495_c1,comp111793_c1,comp101151_c0,comp112994_c0,comp63781_c0,comp83925_c0,comp26680_c0,comp103106_c0,comp115380_c0,comp109741_c0,comp104706_c0,comp109900_c1,comp40751_c0,comp105645_c1,comp10…
GO:0040008	regulation of growth	biological_process	0.23605	1	1	104	55	22133	comp26149_c0
GO:0005774	vacuolar membrane	cellular_component	0.23636	1	1	104	44	22133	comp109900_c1
GO:0044255	cellular lipid metabolic process	biological_process	0.23641	1	6	104	749	22133	comp100249_c0,comp108609_c0,comp111793_c1,comp85204_c0,comp101151_c0,comp107518_c0
GO:0006733	oxidoreduction coenzyme metabolic process	biological_process	0.23776	1	2	104	189	22133	comp112501_c3,comp87839_c0
GO:0043650	dicarboxylic acid biosynthetic process	biological_process	0.23869	1	1	104	56	22133	comp100249_c0
GO:0038023	signaling receptor activity	molecular_function	0.2389	1	5	104	723	22133	comp82633_c0,comp106458_c0,comp109566_c0,comp115748_c0,comp105645_c1
GO:0022890	inorganic cation transmembrane transporter activity	molecular_function	0.23918	1	6	104	924	22133	comp108295_c0,comp112445_c3,comp114679_c0,comp83173_c0,comp40751_c0,comp113019_c0
GO:0044437	vacuolar part	cellular_component	0.23918	1	1	104	45	22133	comp109900_c1
GO:0015103	inorganic anion transmembrane transporter activity	molecular_function	0.24018	1	1	104	56	22133	comp97173_c0
GO:0006269	DNA replication, synthesis of RNA primer	biological_process	0.24077	1	1	104	58	22133	comp110495_c1
GO:0071363	cellular response to growth factor stimulus	biological_process	0.24129	1	1	104	49	22133	comp93613_c0
GO:0044264	cellular polysaccharide metabolic process	biological_process	0.24264	1	3	104	297	22133	comp111793_c1,comp101151_c0,comp113223_c5
GO:0004529	exodeoxyribonuclease activity	molecular_function	0.24301	1	1	104	52	22133	comp105925_c0
GO:0016895	exodeoxyribonuclease activity, producing 5'-phosphomonoesters	molecular_function	0.24301	1	1	104	52	22133	comp105925_c0
GO:0015078	hydrogen ion transmembrane transporter activity	molecular_function	0.24347	1	4	104	568	22133	comp40751_c0,comp83173_c0,comp114679_c0,comp112445_c3
GO:0050662	coenzyme binding	molecular_function	0.24422	1	3	104	294	22133	comp107518_c0,comp113223_c5,comp85204_c0
GO:1901617	organic hydroxy compound biosynthetic process	biological_process	0.24439	1	1	104	48	22133	comp113223_c5
GO:0070848	response to growth factor stimulus	biological_process	0.24628	1	1	104	50	22133	comp93613_c0
GO:0007186	G-protein coupled receptor signaling pathway	biological_process	0.2463	1	5	104	721	22133	comp115748_c0,comp109566_c0,comp61564_c0,comp106458_c0,comp82633_c0
GO:0009611	response to wounding	biological_process	0.24845	1	2	104	194	22133	comp101471_c0,comp63781_c0
GO:0000502	proteasome complex	cellular_component	0.25047	1	1	104	52	22133	comp108609_c0
GO:0009539	photosystem II reaction center	cellular_component	0.25364	1	1	104	64	22133	comp111665_c1
GO:0031401	positive regulation of protein modification process	biological_process	0.25457	1	1	104	55	22133	comp61564_c0
GO:0000165	MAPK cascade	biological_process	0.25511	1	1	104	58	22133	comp61564_c0
GO:0005125	cytokine activity	molecular_function	0.25522	1	1	104	60	22133	comp63781_c0
GO:0044249	cellular biosynthetic process	biological_process	0.25581	1	30	104	5494	22133	comp112994_c0,comp101151_c0,comp111793_c1,comp26680_c0,comp103106_c0,comp63781_c0,comp83925_c0,comp109900_c1,comp40751_c0,comp109741_c0,comp104706_c0,comp93501_c1,comp100249_c0,comp105645_c1,comp103701_c0,comp113223_c5,comp112501_c3,comp96771_c0,comp107518_c0,comp112445_c3,comp85480_c0,comp97285_c0,comp82502_c0,comp83173_c0,comp83616_c0,comp15751_c0,comp87839_c0,comp85204_c0,comp101471_c0,comp110…
GO:0006401	RNA catabolic process	biological_process	0.25676	1	1	104	54	22133	comp106458_c0
GO:0044772	mitotic cell cycle phase transition	biological_process	0.25879	1	1	104	60	22133	comp103106_c0
GO:0044710	single-organism metabolic process	biological_process	0.25933	1	28	104	4989	22133	comp98309_c0,comp83173_c0,comp87839_c0,comp83616_c0,comp85204_c0,comp115984_c0,comp101471_c0,comp112501_c3,comp113223_c5,comp107518_c0,comp114679_c0,comp102677_c0,comp113589_c6,comp112445_c3,comp109734_c2,comp101262_c1,comp40751_c0,comp109900_c1,comp109741_c0,comp108609_c0,comp112645_c0,comp100249_c0,comp105645_c1,comp98334_c0,comp110364_c0,comp101151_c0,comp111793_c1,comp26680_c0
GO:0030258	lipid modification	biological_process	0.26131	1	1	104	50	22133	comp108609_c0
GO:0005976	polysaccharide metabolic process	biological_process	0.26256	1	3	104	313	22133	comp111793_c1,comp101151_c0,comp113223_c5
GO:0051129	negative regulation of cellular component organization	biological_process	0.26387	1	1	104	61	22133	comp103106_c0
GO:0044281	small molecule metabolic process	biological_process	0.26408	1	19	104	3221	22133	comp26680_c0,comp111793_c1,comp101151_c0,comp100249_c0,comp105645_c1,comp40751_c0,comp109900_c1,comp109741_c0,comp101262_c1,comp112501_c3,comp113223_c5,comp112445_c3,comp102677_c0,comp113589_c6,comp101471_c0,comp115984_c0,comp83173_c0,comp87839_c0,comp83616_c0
GO:0044271	cellular nitrogen compound biosynthetic process	biological_process	0.26464	1	19	104	3327	22133	comp110495_c1,comp101471_c0,comp87839_c0,comp83616_c0,comp83173_c0,comp112445_c3,comp103701_c0,comp112501_c3,comp96771_c0,comp105645_c1,comp100249_c0,comp93501_c1,comp40751_c0,comp109900_c1,comp104706_c0,comp83925_c0,comp103106_c0,comp111793_c1,comp112994_c0
GO:0006790	sulfur compound metabolic process	biological_process	0.26615	1	2	104	185	22133	comp109741_c0,comp83616_c0
GO:0007346	regulation of mitotic cell cycle	biological_process	0.26618	1	1	104	57	22133	comp103106_c0
GO:0006810	transport	biological_process	0.26758	1	21	104	3674	22133	comp96771_c0,comp113223_c5,comp112445_c3,comp114679_c0,comp97285_c0,comp106830_c0,comp95094_c0,comp111342_c0,comp83173_c0,comp103891_c0,comp101471_c0,comp113019_c0,comp97173_c0,comp111582_c0,comp26680_c0,comp109900_c1,comp40751_c0,comp108295_c0,comp115334_c0,comp93501_c1,comp104051_c0
GO:0043603	cellular amide metabolic process	biological_process	0.26958	1	2	104	187	22133	comp112501_c3,comp83616_c0
GO:0031966	mitochondrial membrane	cellular_component	0.27018	1	3	104	379	22133	comp112445_c3,comp83173_c0,comp40751_c0
GO:0000377	RNA splicing, via transesterification reactions with bulged adenosine as nucleophile	biological_process	0.27092	1	1	104	64	22133	comp96771_c0
GO:0000398	mRNA splicing, via spliceosome	biological_process	0.27092	1	1	104	64	22133	comp96771_c0
GO:0000075	cell cycle checkpoint	biological_process	0.27097	1	1	104	60	22133	comp103106_c0
GO:0051234	establishment of localization	biological_process	0.27283	1	21	104	3687	22133	comp26680_c0,comp111582_c0,comp97173_c0,comp93501_c1,comp115334_c0,comp104051_c0,comp40751_c0,comp109900_c1,comp108295_c0,comp97285_c0,comp111342_c0,comp95094_c0,comp106830_c0,comp96771_c0,comp113223_c5,comp114679_c0,comp112445_c3,comp101471_c0,comp113019_c0,comp83173_c0,comp103891_c0
GO:0045786	negative regulation of cell cycle	biological_process	0.27385	1	1	104	57	22133	comp103106_c0
GO:0034654	nucleobase-containing compound biosynthetic process	biological_process	0.27556	1	17	104	2988	22133	comp93501_c1,comp105645_c1,comp104706_c0,comp40751_c0,comp109900_c1,comp103106_c0,comp83925_c0,comp112994_c0,comp111793_c1,comp101471_c0,comp110495_c1,comp83173_c0,comp87839_c0,comp96771_c0,comp112501_c3,comp103701_c0,comp112445_c3
GO:0000375	RNA splicing, via transesterification reactions	biological_process	0.27572	1	1	104	65	22133	comp96771_c0
GO:0008653	lipopolysaccharide metabolic process	biological_process	0.27635	1	2	104	170	22133	comp101151_c0,comp111793_c1
GO:0009103	lipopolysaccharide biosynthetic process	biological_process	0.27635	1	2	104	170	22133	comp111793_c1,comp101151_c0
GO:0016614	oxidoreductase activity, acting on CH-OH group of donors	molecular_function	0.28208	1	2	104	183	22133	comp107518_c0,comp113223_c5
GO:1901988	negative regulation of cell cycle phase transition	biological_process	0.28458	1	1	104	64	22133	comp103106_c0
GO:0008146	sulfotransferase activity	molecular_function	0.28645	1	1	104	69	22133	comp105837_c1
GO:0009396	folic acid-containing compound biosynthetic process	biological_process	0.28875	1	1	104	68	22133	comp100249_c0
GO:0008234	cysteine-type peptidase activity	molecular_function	0.28878	1	2	104	200	22133	comp115380_c0,comp61448_c0
GO:0055086	nucleobase-containing small molecule metabolic process	biological_process	0.28972	1	10	104	1675	22133	comp26680_c0,comp101262_c1,comp112501_c3,comp113223_c5,comp112445_c3,comp101471_c0,comp109900_c1,comp40751_c0,comp83173_c0,comp87839_c0
GO:0010627	regulation of intracellular protein kinase cascade	biological_process	0.29042	1	1	104	67	22133	comp61564_c0
GO:0016209	antioxidant activity	molecular_function	0.2907	1	1	104	68	22133	comp114679_c0
GO:0048522	positive regulation of cellular process	biological_process	0.29168	1	4	104	558	22133	comp111793_c1,comp61564_c0,comp103701_c0,comp103106_c0
GO:0016775	phosphotransferase activity, nitrogenous group as acceptor	molecular_function	0.29186	1	1	104	64	22133	comp105645_c1
GO:0032270	positive regulation of cellular protein metabolic process	biological_process	0.29543	1	1	104	66	22133	comp61564_c0
GO:0016706	oxidoreductase activity, acting on paired donors, with incorporation or reduction of molecular oxygen, 2-oxoglutarate as one donor, and incorporation of one atom each of oxygen into both donors	molecular_function	0.29559	1	1	104	65	22133	comp98334_c0
GO:0016311	dephosphorylation	biological_process	0.29607	1	2	104	204	22133	comp100249_c0,comp113589_c6
GO:1901700	response to oxygen-containing compound	biological_process	0.29685	1	1	104	69	22133	comp114679_c0
GO:0006950	response to stress	biological_process	0.29789	1	9	104	1545	22133	comp83925_c0,comp63781_c0,comp114679_c0,comp111793_c1,comp93501_c1,comp101471_c0,comp94416_c0,comp61564_c0,comp108295_c0
GO:0006767	water-soluble vitamin metabolic process	biological_process	0.29866	1	2	104	199	22133	comp100249_c0,comp112501_c3
GO:0042559	pteridine-containing compound biosynthetic process	biological_process	0.29975	1	1	104	71	22133	comp100249_c0
GO:0071554	cell wall organization or biogenesis	biological_process	0.30355	1	1	104	69	22133	comp109741_c0
GO:0055082	cellular chemical homeostasis	biological_process	0.3058	1	1	104	81	22133	comp61564_c0
GO:0097367	carbohydrate derivative binding	molecular_function	0.30749	1	1	104	70	22133	comp110298_c0
GO:0048610	cellular process involved in reproduction	biological_process	0.30781	1	2	104	232	22133	comp102470_c0,comp114679_c0
GO:0022892	substrate-specific transporter activity	molecular_function	0.3083	1	9	104	1554	22133	comp111342_c0,comp112445_c3,comp97173_c0,comp114679_c0,comp113019_c0,comp115334_c0,comp108295_c0,comp83173_c0,comp40751_c0
GO:0016021	integral to membrane	cellular_component	0.30847	1	20	104	3564	22133	comp102677_c0,comp101399_c0,comp107518_c0,comp111342_c0,comp95094_c0,comp93371_c0,comp97285_c0,comp103891_c0,comp85204_c0,comp106458_c0,comp113019_c0,comp96400_c0,comp101233_c0,comp109566_c0,comp112994_c0,comp115748_c0,comp109900_c1,comp82633_c0,comp112522_c0,comp93501_c1
GO:0016796	exonuclease activity, active with either ribo- or deoxyribonucleic acids and producing 5'-phosphomonoesters	molecular_function	0.31254	1	1	104	69	22133	comp105925_c0
GO:0004888	transmembrane signaling receptor activity	molecular_function	0.31271	1	4	104	629	22133	comp106458_c0,comp82633_c0,comp115748_c0,comp109566_c0
GO:0051247	positive regulation of protein metabolic process	biological_process	0.31289	1	1	104	73	22133	comp61564_c0
GO:0019438	aromatic compound biosynthetic process	biological_process	0.31294	1	18	104	3247	22133	comp112445_c3,comp112501_c3,comp103701_c0,comp96771_c0,comp87839_c0,comp83173_c0,comp101471_c0,comp110495_c1,comp111793_c1,comp112994_c0,comp83925_c0,comp103106_c0,comp104706_c0,comp109900_c1,comp40751_c0,comp100249_c0,comp105645_c1,comp93501_c1
GO:0006766	vitamin metabolic process	biological_process	0.31374	1	2	104	207	22133	comp100249_c0,comp112501_c3
GO:0015081	sodium ion transmembrane transporter activity	molecular_function	0.31495	1	1	104	93	22133	comp108295_c0
GO:0005244	voltage-gated ion channel activity	molecular_function	0.31591	1	1	104	91	22133	comp97173_c0
GO:0022832	voltage-gated channel activity	molecular_function	0.31591	1	1	104	91	22133	comp97173_c0
GO:0003743	translation initiation factor activity	molecular_function	0.31841	1	1	104	72	22133	comp112994_c0
GO:0010948	negative regulation of cell cycle process	biological_process	0.32016	1	1	104	75	22133	comp103106_c0
GO:0007276	gamete generation	biological_process	0.32213	1	1	104	79	22133	comp102470_c0
GO:0044272	sulfur compound biosynthetic process	biological_process	0.32247	1	1	104	72	22133	comp83616_c0
GO:0031224	intrinsic to membrane	cellular_component	0.32387	1	20	104	3599	22133	comp115748_c0,comp112994_c0,comp93501_c1,comp112522_c0,comp82633_c0,comp109900_c1,comp97285_c0,comp93371_c0,comp95094_c0,comp111342_c0,comp101399_c0,comp107518_c0,comp102677_c0,comp109566_c0,comp96400_c0,comp113019_c0,comp101233_c0,comp106458_c0,comp85204_c0,comp103891_c0
GO:0042025	host cell nucleus	cellular_component	0.32406	1	1	104	81	22133	comp96771_c0
GO:0007166	cell surface receptor signaling pathway	biological_process	0.32513	1	7	104	1170	22133	comp82633_c0,comp106458_c0,comp61564_c0,comp113589_c6,comp93613_c0,comp115748_c0,comp109566_c0
GO:1901607	alpha-amino acid biosynthetic process	biological_process	0.3255	1	2	104	223	22133	comp109741_c0,comp100249_c0
GO:0030203	glycosaminoglycan metabolic process	biological_process	0.32567	1	1	104	74	22133	comp109741_c0
GO:0006760	folic acid-containing compound metabolic process	biological_process	0.32617	1	1	104	78	22133	comp100249_c0
GO:0051128	regulation of cellular component organization	biological_process	0.33126	1	2	104	241	22133	comp103106_c0,comp26149_c0
GO:0006525	arginine metabolic process	biological_process	0.33164	1	1	104	78	22133	comp105645_c1
GO:0016782	transferase activity, transferring sulfur-containing groups	molecular_function	0.33262	1	1	104	82	22133	comp105837_c1
GO:0046873	metal ion transmembrane transporter activity	molecular_function	0.33386	1	3	104	424	22133	comp108295_c0,comp115334_c0,comp113019_c0
GO:1901987	regulation of cell cycle phase transition	biological_process	0.33545	1	1	104	77	22133	comp103106_c0
GO:0044723	single-organism carbohydrate metabolic process	biological_process	0.33695	1	5	104	693	22133	comp111793_c1,comp101151_c0,comp115380_c0,comp113223_c5,comp108609_c0
GO:0004674	protein serine/threonine kinase activity	molecular_function	0.33961	1	3	104	374	22133	comp115984_c0,comp101151_c0,comp111793_c1
GO:0042558	pteridine-containing compound metabolic process	biological_process	0.34096	1	1	104	82	22133	comp100249_c0
GO:1901605	alpha-amino acid metabolic process	biological_process	0.34153	1	7	104	1053	22133	comp109741_c0,comp111793_c1,comp101151_c0,comp113589_c6,comp115984_c0,comp105645_c1,comp100249_c0
GO:0005773	vacuole	cellular_component	0.34157	1	1	104	70	22133	comp109900_c1
GO:0004872	receptor activity	molecular_function	0.3429	1	5	104	829	22133	comp82633_c0,comp106458_c0,comp115748_c0,comp105645_c1,comp109566_c0
GO:0006520	cellular amino acid metabolic process	biological_process	0.34707	1	8	104	1229	22133	comp101151_c0,comp102677_c0,comp111793_c1,comp113589_c6,comp109741_c0,comp115984_c0,comp100249_c0,comp105645_c1
GO:0048609	multicellular organismal reproductive process	biological_process	0.34735	1	1	104	88	22133	comp102470_c0
GO:0019752	carboxylic acid metabolic process	biological_process	0.34854	1	9	104	1408	22133	comp109741_c0,comp83616_c0,comp115984_c0,comp105645_c1,comp100249_c0,comp111793_c1,comp102677_c0,comp113589_c6,comp101151_c0
GO:0032504	multicellular organism reproduction	biological_process	0.34867	1	1	104	89	22133	comp102470_c0
GO:0016491	oxidoreductase activity	molecular_function	0.34898	1	10	104	1815	22133	comp109734_c2,comp113223_c5,comp107518_c0,comp110364_c0,comp98334_c0,comp102677_c0,comp114679_c0,comp112645_c0,comp98309_c0,comp85204_c0
GO:0035091	phosphatidylinositol binding	molecular_function	0.34923	1	1	104	71	22133	comp111793_c1
GO:0019751	polyol metabolic process	biological_process	0.35013	1	1	104	76	22133	comp113223_c5
GO:0033647	host intracellular organelle	cellular_component	0.35406	1	1	104	89	22133	comp96771_c0
GO:0033648	host intracellular membrane-bounded organelle	cellular_component	0.35406	1	1	104	89	22133	comp96771_c0
GO:0015992	proton transport	biological_process	0.35461	1	4	104	680	22133	comp114679_c0,comp112445_c3,comp40751_c0,comp83173_c0
GO:0015698	inorganic anion transport	biological_process	0.35591	1	1	104	90	22133	comp97173_c0
GO:0006818	hydrogen transport	biological_process	0.35612	1	4	104	682	22133	comp83173_c0,comp40751_c0,comp112445_c3,comp114679_c0
GO:0031967	organelle envelope	cellular_component	0.35715	1	4	104	648	22133	comp40751_c0,comp96771_c0,comp83173_c0,comp112445_c3
GO:0030658	transport vesicle membrane	cellular_component	0.35998	1	1	104	83	22133	comp26680_c0
GO:0043436	oxoacid metabolic process	biological_process	0.36181	1	9	104	1428	22133	comp111793_c1,comp102677_c0,comp101151_c0,comp113589_c6,comp105645_c1,comp100249_c0,comp115984_c0,comp83616_c0,comp109741_c0
GO:0005509	calcium ion binding	molecular_function	0.36208	1	4	104	639	22133	comp112522_c0,comp93371_c0,comp111192_c0,comp103701_c0
GO:0016831	carboxy-lyase activity	molecular_function	0.36287	1	1	104	89	22133	comp109741_c0
GO:0006082	organic acid metabolic process	biological_process	0.36307	1	9	104	1430	22133	comp100249_c0,comp105645_c1,comp115984_c0,comp83616_c0,comp109741_c0,comp101151_c0,comp102677_c0,comp111793_c1,comp113589_c6
GO:1901135	carbohydrate derivative metabolic process	biological_process	0.36359	1	10	104	1663	22133	comp101471_c0,comp109900_c1,comp40751_c0,comp83173_c0,comp109741_c0,comp101262_c1,comp111793_c1,comp101151_c0,comp112445_c3,comp113223_c5
GO:0044770	cell cycle phase transition	biological_process	0.36512	1	1	104	90	22133	comp103106_c0
GO:0006575	cellular modified amino acid metabolic process	biological_process	0.36843	1	2	104	242	22133	comp100249_c0,comp102677_c0
GO:0044262	cellular carbohydrate metabolic process	biological_process	0.37148	1	3	104	383	22133	comp113223_c5,comp101151_c0,comp111793_c1
GO:0006446	regulation of translational initiation	biological_process	0.37167	1	1	104	88	22133	comp112994_c0
GO:0007187	G-protein coupled receptor signaling pathway, coupled to cyclic nucleotide second messenger	biological_process	0.37235	1	1	104	104	22133	comp106458_c0
GO:0005507	copper ion binding	molecular_function	0.37498	1	1	104	98	22133	comp96771_c0
GO:0007243	intracellular protein kinase cascade	biological_process	0.3752	1	1	104	87	22133	comp61564_c0
GO:0044265	cellular macromolecule catabolic process	biological_process	0.38086	1	3	104	404	22133	comp106458_c0,comp26680_c0,comp105925_c0
GO:0051213	dioxygenase activity	molecular_function	0.38128	1	1	104	94	22133	comp98334_c0
GO:0006022	aminoglycan metabolic process	biological_process	0.38285	1	1	104	95	22133	comp109741_c0
GO:0051179	localization	biological_process	0.38327	1	21	104	3929	22133	comp104051_c0,comp115334_c0,comp93501_c1,comp108295_c0,comp109900_c1,comp40751_c0,comp26680_c0,comp111582_c0,comp97173_c0,comp113019_c0,comp101471_c0,comp103891_c0,comp83173_c0,comp95094_c0,comp106830_c0,comp111342_c0,comp97285_c0,comp112445_c3,comp114679_c0,comp96771_c0,comp113223_c5
GO:0005577	fibrinogen complex	cellular_component	0.38363	1	1	104	99	22133	comp101471_c0
GO:0048037	cofactor binding	molecular_function	0.38395	1	3	104	399	22133	comp113223_c5,comp107518_c0,comp85204_c0
GO:0044283	small molecule biosynthetic process	biological_process	0.38513	1	4	104	602	22133	comp100249_c0,comp113223_c5,comp109741_c0,comp83616_c0
GO:0007218	neuropeptide signaling pathway	biological_process	0.38746	1	1	104	111	22133	comp82633_c0
GO:0048584	positive regulation of response to stimulus	biological_process	0.38773	1	1	104	97	22133	comp113589_c6
GO:0008236	serine-type peptidase activity	molecular_function	0.38923	1	2	104	272	22133	comp103563_c0,comp110495_c1
GO:0017171	serine hydrolase activity	molecular_function	0.38923	1	2	104	272	22133	comp110495_c1,comp103563_c0
GO:0007169	transmembrane receptor protein tyrosine kinase signaling pathway	biological_process	0.38996	1	1	104	97	22133	comp93613_c0
GO:0030120	vesicle coat	cellular_component	0.39033	1	1	104	90	22133	comp26680_c0
GO:0006413	translational initiation	biological_process	0.39162	1	1	104	95	22133	comp112994_c0
GO:0016053	organic acid biosynthetic process	biological_process	0.39306	1	3	104	424	22133	comp100249_c0,comp83616_c0,comp109741_c0
GO:0046394	carboxylic acid biosynthetic process	biological_process	0.39306	1	3	104	424	22133	comp109741_c0,comp83616_c0,comp100249_c0
GO:0031975	envelope	cellular_component	0.39581	1	4	104	684	22133	comp112445_c3,comp40751_c0,comp96771_c0,comp83173_c0
GO:0048583	regulation of response to stimulus	biological_process	0.39845	1	4	104	614	22133	comp101471_c0,comp61564_c0,comp113589_c6,comp96684_c0
GO:0030168	platelet activation	biological_process	0.39992	1	1	104	104	22133	comp101471_c0
GO:0055114	oxidation-reduction process	biological_process	0.40151	1	10	104	1889	22133	comp109734_c2,comp102677_c0,comp114679_c0,comp107518_c0,comp113223_c5,comp110364_c0,comp98334_c0,comp112645_c0,comp85204_c0,comp98309_c0
GO:0016791	phosphatase activity	molecular_function	0.40458	1	2	104	252	22133	comp100249_c0,comp113589_c6
GO:0030662	coated vesicle membrane	cellular_component	0.40542	1	1	104	95	22133	comp26680_c0
GO:0008289	lipid binding	molecular_function	0.40544	1	3	104	421	22133	comp111192_c0,comp111793_c1,comp101743_c0
GO:0019048	modulation by virus of host morphology or physiology	biological_process	0.40555	1	1	104	103	22133	comp93371_c0
GO:1901657	glycosyl compound metabolic process	biological_process	0.40589	1	6	104	1018	22133	comp101471_c0,comp101262_c1,comp112445_c3,comp40751_c0,comp113223_c5,comp83173_c0
GO:0044711	single-organism biosynthetic process	biological_process	0.40689	1	4	104	624	22133	comp100249_c0,comp113223_c5,comp109741_c0,comp83616_c0
GO:0033646	host intracellular part	cellular_component	0.4092	1	1	104	108	22133	comp96771_c0
GO:0043656	intracellular region of host	cellular_component	0.4092	1	1	104	108	22133	comp96771_c0
GO:0030133	transport vesicle	cellular_component	0.40981	1	1	104	99	22133	comp26680_c0
GO:0004527	exonuclease activity	molecular_function	0.41219	1	1	104	95	22133	comp105925_c0
GO:0005089	Rho guanyl-nucleotide exchange factor activity	molecular_function	0.41426	1	1	104	100	22133	comp101471_c0
GO:0065003	macromolecular complex assembly	biological_process	0.41609	1	3	104	464	22133	comp96771_c0,comp97285_c0,comp101471_c0
GO:0009523	photosystem II	cellular_component	0.41733	1	1	104	114	22133	comp111665_c1
GO:1901360	organic cyclic compound metabolic process	biological_process	0.41849	1	34	104	6756	22133	comp85480_c0,comp97285_c0,comp113589_c6,comp103701_c0,comp112501_c3,comp113223_c5,comp96771_c0,comp101471_c0,comp85204_c0,comp15751_c0,comp83616_c0,comp83173_c0,comp82502_c0,comp105925_c0,comp63781_c0,comp111793_c1,comp100249_c0,comp106444_c0,comp40751_c0,comp101262_c1,comp112445_c3,comp102677_c0,comp107518_c0,comp110495_c1,comp87839_c0,comp106458_c0,comp83925_c0,comp26680_c0,comp103106_c0,comp11…
GO:0045859	regulation of protein kinase activity	biological_process	0.41961	1	1	104	102	22133	comp61564_c0
GO:0005088	Ras guanyl-nucleotide exchange factor activity	molecular_function	0.42576	1	1	104	103	22133	comp101471_c0
GO:0010604	positive regulation of macromolecule metabolic process	biological_process	0.42635	1	2	104	293	22133	comp61564_c0,comp111793_c1
GO:0008135	translation factor activity, nucleic acid binding	molecular_function	0.4267	1	1	104	106	22133	comp112994_c0
GO:0035023	regulation of Rho protein signal transduction	biological_process	0.43027	1	1	104	105	22133	comp101471_c0
GO:0043604	amide biosynthetic process	biological_process	0.43051	1	1	104	100	22133	comp83616_c0
GO:0043549	regulation of kinase activity	biological_process	0.43102	1	1	104	105	22133	comp61564_c0
GO:0016071	mRNA metabolic process	biological_process	0.43201	1	2	104	270	22133	comp96771_c0,comp106458_c0
GO:0048878	chemical homeostasis	biological_process	0.43294	1	1	104	125	22133	comp61564_c0
GO:0051704	multi-organism process	biological_process	0.43399	1	7	104	1283	22133	comp97285_c0,comp94174_c0,comp93501_c1,comp93371_c0,comp83925_c0,comp108295_c0,comp94416_c0
GO:0016893	endonuclease activity, active with either ribo- or deoxyribonucleic acids and producing 5'-phosphomonoesters	molecular_function	0.43435	1	1	104	121	22133	comp26680_c0
GO:0051338	regulation of transferase activity	biological_process	0.43835	1	1	104	107	22133	comp61564_c0
GO:0033043	regulation of organelle organization	biological_process	0.43968	1	1	104	112	22133	comp103106_c0
GO:0031514	motile cilium	cellular_component	0.43974	1	1	104	108	22133	comp101471_c0
GO:0006813	potassium ion transport	biological_process	0.44087	1	1	104	132	22133	comp113223_c5
GO:0031329	regulation of cellular catabolic process	biological_process	0.44208	1	3	104	473	22133	comp101471_c0,comp103106_c0,comp103701_c0
GO:0010564	regulation of cell cycle process	biological_process	0.44243	1	1	104	116	22133	comp103106_c0
GO:0007266	Rho protein signal transduction	biological_process	0.4458	1	1	104	110	22133	comp101471_c0
GO:0006915	apoptotic process	biological_process	0.44756	1	2	104	280	22133	comp111793_c1,comp96684_c0
GO:0012501	programmed cell death	biological_process	0.44756	1	2	104	280	22133	comp111793_c1,comp96684_c0
GO:0005216	ion channel activity	molecular_function	0.45073	1	2	104	345	22133	comp108295_c0,comp97173_c0
GO:0022838	substrate-specific channel activity	molecular_function	0.45073	1	2	104	345	22133	comp108295_c0,comp97173_c0
GO:0009894	regulation of catabolic process	biological_process	0.45339	1	3	104	481	22133	comp103106_c0,comp101471_c0,comp103701_c0
GO:0005882	intermediate filament	cellular_component	0.45581	1	1	104	116	22133	comp101471_c0
GO:0044003	modification by symbiont of host morphology or physiology	biological_process	0.4576	1	1	104	122	22133	comp93371_c0
GO:0030135	coated vesicle	cellular_component	0.45781	1	1	104	120	22133	comp26680_c0
GO:0060429	epithelium development	biological_process	0.45872	1	1	104	120	22133	comp86567_c0
GO:0007596	blood coagulation	biological_process	0.45884	1	1	104	129	22133	comp101471_c0
GO:0045111	intermediate filament cytoskeleton	cellular_component	0.46286	1	1	104	118	22133	comp101471_c0
GO:0006066	alcohol metabolic process	biological_process	0.46614	1	1	104	112	22133	comp113223_c5
GO:0008380	RNA splicing	biological_process	0.46709	1	1	104	117	22133	comp96771_c0
GO:0007599	hemostasis	biological_process	0.46751	1	1	104	132	22133	comp101471_c0
GO:0001932	regulation of protein phosphorylation	biological_process	0.46848	1	1	104	120	22133	comp61564_c0
GO:0004725	protein tyrosine phosphatase activity	molecular_function	0.46886	1	1	104	114	22133	comp113589_c6
GO:0019031	viral envelope	cellular_component	0.47013	1	2	104	307	22133	comp112994_c0,comp101471_c0
GO:0036338	viral membrane	cellular_component	0.47013	1	2	104	307	22133	comp112994_c0,comp101471_c0
GO:0004497	monooxygenase activity	molecular_function	0.47105	1	1	104	131	22133	comp85204_c0
GO:0008200	ion channel inhibitor activity	molecular_function	0.47136	1	1	104	144	22133	comp106830_c0
GO:0016248	channel inhibitor activity	molecular_function	0.47136	1	1	104	144	22133	comp106830_c0
GO:0009150	purine ribonucleotide metabolic process	biological_process	0.47143	1	5	104	912	22133	comp101471_c0,comp112445_c3,comp83173_c0,comp40751_c0,comp109900_c1
GO:0009968	negative regulation of signal transduction	biological_process	0.47166	1	1	104	124	22133	comp96684_c0
GO:0005543	phospholipid binding	molecular_function	0.47261	1	2	104	284	22133	comp111192_c0,comp111793_c1
GO:0010648	negative regulation of cell communication	biological_process	0.47271	1	1	104	125	22133	comp96684_c0
GO:0023057	negative regulation of signaling	biological_process	0.47271	1	1	104	125	22133	comp96684_c0
GO:0050817	coagulation	biological_process	0.47414	1	1	104	134	22133	comp101471_c0
GO:0030674	protein binding, bridging	molecular_function	0.47599	1	1	104	127	22133	comp101471_c0
GO:0060090	binding, bridging	molecular_function	0.47599	1	1	104	127	22133	comp101471_c0
GO:0008652	cellular amino acid biosynthetic process	biological_process	0.47615	1	2	104	303	22133	comp109741_c0,comp100249_c0
GO:0006163	purine nucleotide metabolic process	biological_process	0.47944	1	5	104	924	22133	comp112445_c3,comp83173_c0,comp40751_c0,comp109900_c1,comp101471_c0
GO:0009069	serine family amino acid metabolic process	biological_process	0.47951	1	3	104	471	22133	comp111793_c1,comp101151_c0,comp115984_c0
GO:0050878	regulation of body fluid levels	biological_process	0.48036	1	1	104	138	22133	comp101471_c0
GO:0032268	regulation of cellular protein metabolic process	biological_process	0.48085	1	2	104	304	22133	comp112994_c0,comp61564_c0
GO:0001775	cell activation	biological_process	0.48531	1	1	104	133	22133	comp101471_c0
GO:0006650	glycerophospholipid metabolic process	biological_process	0.48601	1	1	104	116	22133	comp100249_c0
GO:0046930	pore complex	cellular_component	0.48628	1	1	104	122	22133	comp97285_c0
GO:0008509	anion transmembrane transporter activity	molecular_function	0.48719	1	1	104	131	22133	comp97173_c0
GO:0009259	ribonucleotide metabolic process	biological_process	0.48751	1	5	104	927	22133	comp101471_c0,comp40751_c0,comp109900_c1,comp83173_c0,comp112445_c3
GO:0019693	ribose phosphate metabolic process	biological_process	0.48751	1	5	104	927	22133	comp112445_c3,comp83173_c0,comp109900_c1,comp40751_c0,comp101471_c0
GO:0016830	carbon-carbon lyase activity	molecular_function	0.49097	1	1	104	128	22133	comp109741_c0
GO:0001104	RNA polymerase II transcription cofactor activity	molecular_function	0.49203	1	1	104	127	22133	comp103701_c0
GO:0001076	RNA polymerase II transcription factor binding transcription factor activity	molecular_function	0.49268	1	1	104	128	22133	comp103701_c0
GO:0009521	photosystem	cellular_component	0.49282	1	1	104	142	22133	comp111665_c1
GO:0071495	cellular response to endogenous stimulus	biological_process	0.4929	1	1	104	129	22133	comp93613_c0
GO:0030659	cytoplasmic vesicle membrane	cellular_component	0.49469	1	1	104	125	22133	comp26680_c0
GO:0009057	macromolecule catabolic process	biological_process	0.49489	1	3	104	488	22133	comp26680_c0,comp105925_c0,comp106458_c0
GO:0016592	mediator complex	cellular_component	0.49641	1	1	104	127	22133	comp103701_c0
GO:0005929	cilium	cellular_component	0.50031	1	1	104	126	22133	comp101471_c0
GO:0042325	regulation of phosphorylation	biological_process	0.50226	1	1	104	131	22133	comp61564_c0
GO:0051246	regulation of protein metabolic process	biological_process	0.50428	1	2	104	319	22133	comp112994_c0,comp61564_c0
GO:0043933	macromolecular complex subunit organization	biological_process	0.50551	1	3	104	535	22133	comp96771_c0,comp97285_c0,comp101471_c0
GO:0012506	vesicle membrane	cellular_component	0.50854	1	1	104	131	22133	comp26680_c0
GO:0008219	cell death	biological_process	0.50864	1	2	104	319	22133	comp111793_c1,comp96684_c0
GO:0016265	death	biological_process	0.50864	1	2	104	319	22133	comp96684_c0,comp111793_c1
GO:0008238	exopeptidase activity	molecular_function	0.50905	1	1	104	141	22133	comp83616_c0
GO:0007155	cell adhesion	biological_process	0.5094	1	3	104	583	22133	comp110298_c0,comp103898_c2,comp87241_c0
GO:0016247	channel regulator activity	molecular_function	0.50957	1	1	104	160	22133	comp106830_c0
GO:0046915	transition metal ion transmembrane transporter activity	molecular_function	0.51135	1	1	104	129	22133	comp113019_c0
GO:0000287	magnesium ion binding	molecular_function	0.51329	1	1	104	134	22133	comp115984_c0
GO:0005261	cation channel activity	molecular_function	0.51717	1	1	104	167	22133	comp108295_c0
GO:0006468	protein phosphorylation	biological_process	0.51932	1	4	104	691	22133	comp61564_c0,comp111793_c1,comp101151_c0,comp115984_c0
GO:0015291	secondary active transmembrane transporter activity	molecular_function	0.51993	1	1	104	151	22133	comp111582_c0
GO:0034622	cellular macromolecular complex assembly	biological_process	0.52002	1	2	104	348	22133	comp101471_c0,comp96771_c0
GO:0044433	cytoplasmic vesicle part	cellular_component	0.52602	1	1	104	138	22133	comp26680_c0
GO:0003964	RNA-directed DNA polymerase activity	molecular_function	0.52603	1	2	104	455	22133	comp82502_c0,comp85480_c0
GO:0051258	protein polymerization	biological_process	0.5269	1	1	104	155	22133	comp101471_c0
GO:0006278	RNA-dependent DNA replication	biological_process	0.52804	1	2	104	456	22133	comp85480_c0,comp82502_c0
GO:0022836	gated channel activity	molecular_function	0.52878	1	1	104	178	22133	comp97173_c0
GO:0022839	ion gated channel activity	molecular_function	0.52878	1	1	104	178	22133	comp97173_c0
GO:0004672	protein kinase activity	molecular_function	0.5309	1	4	104	699	22133	comp111793_c1,comp101151_c0,comp115984_c0,comp105645_c1
GO:0009719	response to endogenous stimulus	biological_process	0.5318	1	1	104	146	22133	comp93613_c0
GO:0072330	monocarboxylic acid biosynthetic process	biological_process	0.53385	1	1	104	138	22133	comp83616_c0
GO:0031399	regulation of protein modification process	biological_process	0.53565	1	1	104	142	22133	comp61564_c0
GO:0006259	DNA metabolic process	biological_process	0.53745	1	10	104	2235	22133	comp96771_c0,comp112994_c0,comp97285_c0,comp85480_c0,comp26680_c0,comp105925_c0,comp82502_c0,comp15751_c0,comp110495_c1,comp106444_c0
GO:0022610	biological adhesion	biological_process	0.5403	1	3	104	606	22133	comp103898_c2,comp87241_c0,comp110298_c0
GO:0033643	host cell part	cellular_component	0.54225	1	1	104	152	22133	comp96771_c0
GO:0034357	photosynthetic membrane	cellular_component	0.54435	1	1	104	163	22133	comp111665_c1
GO:0005794	Golgi apparatus	cellular_component	0.54493	1	2	104	330	22133	comp26680_c0,comp112501_c3
GO:0042060	wound healing	biological_process	0.54525	1	1	104	161	22133	comp101471_c0
GO:0031090	organelle membrane	cellular_component	0.54559	1	5	104	949	22133	comp83173_c0,comp40751_c0,comp109900_c1,comp112445_c3,comp26680_c0
GO:0016192	vesicle-mediated transport	biological_process	0.54582	1	3	104	517	22133	comp101471_c0,comp26680_c0,comp104051_c0
GO:0033179	proton-transporting V-type ATPase, V0 domain	cellular_component	0.54583	1	1	104	149	22133	comp114679_c0
GO:0016772	transferase activity, transferring phosphorus-containing groups	molecular_function	0.54734	1	11	104	2288	22133	comp15751_c0,comp82502_c0,comp105645_c1,comp115984_c0,comp110495_c1,comp111793_c1,comp101151_c0,comp112501_c3,comp26680_c0,comp85480_c0,comp97285_c0
GO:0022607	cellular component assembly	biological_process	0.54919	1	4	104	759	22133	comp96771_c0,comp102470_c0,comp101471_c0,comp97285_c0
GO:0006814	sodium ion transport	biological_process	0.55193	1	1	104	188	22133	comp108295_c0
GO:0009116	nucleoside metabolic process	biological_process	0.55456	1	5	104	988	22133	comp101471_c0,comp101262_c1,comp112445_c3,comp40751_c0,comp83173_c0
GO:0005886	plasma membrane	cellular_component	0.55546	1	4	104	855	22133	comp101399_c0,comp106458_c0,comp82633_c0,comp26680_c0
GO:0034655	nucleobase-containing compound catabolic process	biological_process	0.55557	1	4	104	750	22133	comp26680_c0,comp101471_c0,comp105925_c0,comp106458_c0
GO:0006417	regulation of translation	biological_process	0.55777	1	1	104	155	22133	comp112994_c0
GO:0019725	cellular homeostasis	biological_process	0.56014	1	1	104	168	22133	comp61564_c0
GO:0050790	regulation of catalytic activity	biological_process	0.56756	1	3	104	559	22133	comp101471_c0,comp61564_c0,comp116497_c2
GO:0000280	nuclear division	biological_process	0.56823	1	1	104	156	22133	comp103106_c0
GO:0007067	mitosis	biological_process	0.56823	1	1	104	156	22133	comp103106_c0
GO:0009966	regulation of signal transduction	biological_process	0.5692	1	3	104	560	22133	comp101471_c0,comp61564_c0,comp96684_c0
GO:0006807	nitrogen compound metabolic process	biological_process	0.5699	1	36	104	7488	22133	comp115984_c0,comp101471_c0,comp83616_c0,comp15751_c0,comp83173_c0,comp82502_c0,comp85480_c0,comp97285_c0,comp113589_c6,comp96771_c0,comp103701_c0,comp113223_c5,comp112501_c3,comp100249_c0,comp106444_c0,comp40751_c0,comp105925_c0,comp63781_c0,comp111793_c1,comp110495_c1,comp87839_c0,comp106458_c0,comp101262_c1,comp112445_c3,comp102677_c0,comp107518_c0,comp105645_c1,comp93501_c1,comp104706_c0,comp…
GO:0044248	cellular catabolic process	biological_process	0.57304	1	8	104	1522	22133	comp96771_c0,comp103701_c0,comp114679_c0,comp103106_c0,comp26680_c0,comp105925_c0,comp106458_c0,comp101471_c0
GO:0000003	reproduction	biological_process	0.5739	1	2	104	384	22133	comp102470_c0,comp114679_c0
GO:0042364	water-soluble vitamin biosynthetic process	biological_process	0.57517	1	1	104	157	22133	comp100249_c0
GO:0046148	pigment biosynthetic process	biological_process	0.57566	1	1	104	144	22133	comp107518_c0
GO:0006461	protein complex assembly	biological_process	0.5795	1	2	104	384	22133	comp101471_c0,comp97285_c0
GO:0070271	protein complex biogenesis	biological_process	0.5795	1	2	104	384	22133	comp101471_c0,comp97285_c0
GO:0071310	cellular response to organic substance	biological_process	0.57958	1	1	104	168	22133	comp93613_c0
GO:0009110	vitamin biosynthetic process	biological_process	0.57988	1	1	104	160	22133	comp100249_c0
GO:0009579	thylakoid	cellular_component	0.58335	1	1	104	179	22133	comp111665_c1
GO:0044436	thylakoid part	cellular_component	0.58335	1	1	104	179	22133	comp111665_c1
GO:0048285	organelle fission	biological_process	0.58498	1	1	104	162	22133	comp103106_c0
GO:0042398	cellular modified amino acid biosynthetic process	biological_process	0.58646	1	1	104	165	22133	comp100249_c0
GO:0046483	heterocycle metabolic process	biological_process	0.5876	1	31	104	6570	22133	comp106444_c0,comp105645_c1,comp100249_c0,comp93501_c1,comp109900_c1,comp40751_c0,comp104706_c0,comp83925_c0,comp105925_c0,comp63781_c0,comp103106_c0,comp26680_c0,comp111793_c1,comp112994_c0,comp110495_c1,comp101471_c0,comp15751_c0,comp83616_c0,comp87839_c0,comp82502_c0,comp106458_c0,comp83173_c0,comp101262_c1,comp85480_c0,comp97285_c0,comp112445_c3,comp113223_c5,comp96771_c0,comp112501_c3,comp10…
GO:0000139	Golgi membrane	cellular_component	0.58763	1	1	104	161	22133	comp26680_c0
GO:0005887	integral to plasma membrane	cellular_component	0.58875	1	1	104	200	22133	comp101399_c0
GO:0010646	regulation of cell communication	biological_process	0.58922	1	3	104	583	22133	comp96684_c0,comp61564_c0,comp101471_c0
GO:0004721	phosphoprotein phosphatase activity	molecular_function	0.59067	1	1	104	164	22133	comp113589_c6
GO:0048519	negative regulation of biological process	biological_process	0.59078	1	3	104	597	22133	comp103106_c0,comp61564_c0,comp96684_c0
GO:0019028	viral capsid	cellular_component	0.59231	1	2	104	395	22133	comp101471_c0,comp96684_c0
GO:0023051	regulation of signaling	biological_process	0.5935	1	3	104	586	22133	comp96684_c0,comp61564_c0,comp101471_c0
GO:0018995	host	cellular_component	0.59462	1	1	104	175	22133	comp96771_c0
GO:0043245	extraorganismal space	cellular_component	0.59462	1	1	104	175	22133	comp96771_c0
GO:0043657	host cell	cellular_component	0.59462	1	1	104	175	22133	comp96771_c0
GO:0044215	other organism	cellular_component	0.59462	1	1	104	175	22133	comp96771_c0
GO:0044216	other organism cell	cellular_component	0.59462	1	1	104	175	22133	comp96771_c0
GO:0044217	other organism part	cellular_component	0.59462	1	1	104	175	22133	comp96771_c0
GO:0042578	phosphoric ester hydrolase activity	molecular_function	0.59656	1	2	104	370	22133	comp113589_c6,comp100249_c0
GO:0007167	enzyme linked receptor protein signaling pathway	biological_process	0.59694	1	1	104	172	22133	comp93613_c0
GO:0031226	intrinsic to plasma membrane	cellular_component	0.59732	1	1	104	208	22133	comp101399_c0
GO:0006470	protein dephosphorylation	biological_process	0.59808	1	1	104	167	22133	comp113589_c6
GO:0043085	positive regulation of catalytic activity	biological_process	0.60265	1	1	104	175	22133	comp61564_c0
GO:0044270	cellular nitrogen compound catabolic process	biological_process	0.60328	1	4	104	795	22133	comp105925_c0,comp101471_c0,comp26680_c0,comp106458_c0
GO:0009605	response to external stimulus	biological_process	0.60437	1	1	104	188	22133	comp61564_c0
GO:0046700	heterocycle catabolic process	biological_process	0.60557	1	4	104	797	22133	comp105925_c0,comp101471_c0,comp26680_c0,comp106458_c0
GO:0065009	regulation of molecular function	biological_process	0.6061	1	3	104	596	22133	comp101471_c0,comp116497_c2,comp61564_c0
GO:0005657	replication fork	cellular_component	0.60662	1	1	104	177	22133	comp110495_c1
GO:0019439	aromatic compound catabolic process	biological_process	0.6092	1	4	104	798	22133	comp106458_c0,comp105925_c0,comp26680_c0,comp101471_c0
GO:0009205	purine ribonucleoside triphosphate metabolic process	biological_process	0.60941	1	4	104	854	22133	comp101471_c0,comp112445_c3,comp83173_c0,comp40751_c0
GO:0009144	purine nucleoside triphosphate metabolic process	biological_process	0.61049	1	4	104	855	22133	comp101471_c0,comp40751_c0,comp83173_c0,comp112445_c3
GO:0004518	nuclease activity	molecular_function	0.61106	1	2	104	429	22133	comp26680_c0,comp105925_c0
GO:0072511	divalent inorganic cation transport	biological_process	0.61128	1	1	104	181	22133	comp113019_c0
GO:0070085	glycosylation	biological_process	0.61292	1	1	104	179	22133	comp108609_c0
GO:0006928	cellular component movement	biological_process	0.61389	1	2	104	429	22133	comp105645_c1,comp101471_c0
GO:0016616	oxidoreductase activity, acting on the CH-OH group of donors, NAD or NADP as acceptor	molecular_function	0.6141	1	1	104	163	22133	comp113223_c5
GO:0009199	ribonucleoside triphosphate metabolic process	biological_process	0.61681	1	4	104	860	22133	comp101471_c0,comp112445_c3,comp83173_c0,comp40751_c0
GO:0044459	plasma membrane part	cellular_component	0.6183	1	2	104	453	22133	comp26680_c0,comp101399_c0
GO:0005085	guanyl-nucleotide exchange factor activity	molecular_function	0.61961	1	1	104	181	22133	comp101471_c0
GO:1901361	organic cyclic compound catabolic process	biological_process	0.61984	1	4	104	811	22133	comp26680_c0,comp101471_c0,comp105925_c0,comp106458_c0
GO:0044106	cellular amine metabolic process	biological_process	0.62011	1	1	104	175	22133	comp83616_c0
GO:0044423	virion part	cellular_component	0.62163	1	3	104	636	22133	comp112994_c0,comp96684_c0,comp101471_c0
GO:0006725	cellular aromatic compound metabolic process	biological_process	0.62275	1	31	104	6654	22133	comp101471_c0,comp110495_c1,comp106458_c0,comp83173_c0,comp82502_c0,comp87839_c0,comp15751_c0,comp97285_c0,comp101262_c1,comp85480_c0,comp112501_c3,comp113223_c5,comp96771_c0,comp103701_c0,comp107518_c0,comp112445_c3,comp102677_c0,comp113589_c6,comp93501_c1,comp105645_c1,comp100249_c0,comp106444_c0,comp104706_c0,comp40751_c0,comp109900_c1,comp26680_c0,comp103106_c0,comp105925_c0,comp83925_c0,comp…
GO:0005198	structural molecule activity	molecular_function	0.62365	1	5	104	1106	22133	comp114679_c0,comp111793_c1,comp26680_c0,comp115984_c0,comp101471_c0
GO:0016023	cytoplasmic membrane-bounded vesicle	cellular_component	0.62633	1	1	104	190	22133	comp26680_c0
GO:0033176	proton-transporting V-type ATPase complex	cellular_component	0.62653	1	1	104	182	22133	comp114679_c0
GO:0009141	nucleoside triphosphate metabolic process	biological_process	0.62747	1	4	104	870	22133	comp101471_c0,comp112445_c3,comp40751_c0,comp83173_c0
GO:0040007	growth	biological_process	0.63081	1	1	104	203	22133	comp26149_c0
GO:0004519	endonuclease activity	molecular_function	0.63144	1	1	104	219	22133	comp26680_c0
GO:0042440	pigment metabolic process	biological_process	0.6319	1	1	104	168	22133	comp107518_c0
GO:0051726	regulation of cell cycle	biological_process	0.63286	1	1	104	192	22133	comp103106_c0
GO:0010608	posttranscriptional regulation of gene expression	biological_process	0.6347	1	1	104	191	22133	comp112994_c0
GO:0009308	amine metabolic process	biological_process	0.6421	1	1	104	187	22133	comp83616_c0
GO:0030117	membrane coat	cellular_component	0.64304	1	1	104	176	22133	comp26680_c0
GO:0048475	coated membrane	cellular_component	0.64304	1	1	104	176	22133	comp26680_c0
GO:0045893	positive regulation of transcription, DNA-dependent	biological_process	0.6432	1	1	104	206	22133	comp111793_c1
GO:0051336	regulation of hydrolase activity	biological_process	0.64443	1	2	104	416	22133	comp116497_c2,comp101471_c0
GO:0044403	symbiosis, encompassing mutualism through parasitism	biological_process	0.64464	1	3	104	661	22133	comp93371_c0,comp94174_c0,comp97285_c0
GO:0031988	membrane-bounded vesicle	cellular_component	0.64492	1	1	104	203	22133	comp26680_c0
GO:0044093	positive regulation of molecular function	biological_process	0.64524	1	1	104	199	22133	comp61564_c0
GO:0006820	anion transport	biological_process	0.65047	1	1	104	208	22133	comp97173_c0
GO:0044419	interspecies interaction between organisms	biological_process	0.65093	1	3	104	667	22133	comp93371_c0,comp97285_c0,comp94174_c0
GO:0051254	positive regulation of RNA metabolic process	biological_process	0.65119	1	1	104	210	22133	comp111793_c1
GO:0010628	positive regulation of gene expression	biological_process	0.65312	1	1	104	215	22133	comp111793_c1
GO:0016788	hydrolase activity, acting on ester bonds	molecular_function	0.65446	1	5	104	1064	22133	comp113589_c6,comp115984_c0,comp26680_c0,comp100249_c0,comp105925_c0
GO:0000278	mitotic cell cycle	biological_process	0.65517	1	1	104	202	22133	comp103106_c0
GO:0015988	energy coupled proton transmembrane transport, against electrochemical gradient	biological_process	0.65607	1	1	104	197	22133	comp114679_c0
GO:0015991	ATP hydrolysis coupled proton transport	biological_process	0.65607	1	1	104	197	22133	comp114679_c0
GO:0006570	tyrosine metabolic process	biological_process	0.65846	1	1	104	202	22133	comp113589_c6
GO:0071822	protein complex subunit organization	biological_process	0.66116	1	2	104	449	22133	comp101471_c0,comp97285_c0
GO:0020037	heme binding	molecular_function	0.66425	1	1	104	238	22133	comp114679_c0
GO:0044085	cellular component biogenesis	biological_process	0.66463	1	6	104	1357	22133	comp101471_c0,comp97285_c0,comp102470_c0,comp111793_c1,comp96771_c0,comp109741_c0
GO:0016757	transferase activity, transferring glycosyl groups	molecular_function	0.66616	1	2	104	433	22133	comp108609_c0,comp15751_c0
GO:0031410	cytoplasmic vesicle	cellular_component	0.66951	1	1	104	216	22133	comp26680_c0
GO:0010557	positive regulation of macromolecule biosynthetic process	biological_process	0.67009	1	1	104	223	22133	comp111793_c1
GO:0045935	positive regulation of nucleobase-containing compound metabolic process	biological_process	0.67164	1	1	104	223	22133	comp111793_c1
GO:0051173	positive regulation of nitrogen compound metabolic process	biological_process	0.67211	1	1	104	224	22133	comp111793_c1
GO:0031328	positive regulation of cellular biosynthetic process	biological_process	0.67309	1	1	104	227	22133	comp111793_c1
GO:0009891	positive regulation of biosynthetic process	biological_process	0.67526	1	1	104	228	22133	comp111793_c1
GO:0016879	ligase activity, forming carbon-nitrogen bonds	molecular_function	0.6754	1	2	104	423	22133	comp109741_c0,comp105925_c0
GO:0003712	transcription cofactor activity	molecular_function	0.67805	1	1	104	214	22133	comp103701_c0
GO:0019012	virion	cellular_component	0.67868	1	3	104	694	22133	comp101471_c0,comp96684_c0,comp112994_c0
GO:0000989	transcription factor binding transcription factor activity	molecular_function	0.68115	1	1	104	217	22133	comp103701_c0
GO:0032501	multicellular organismal process	biological_process	0.68281	1	6	104	1398	22133	comp61564_c0,comp114679_c0,comp102470_c0,comp86567_c0,comp93613_c0,comp101471_c0
GO:0010033	response to organic substance	biological_process	0.68631	1	1	104	222	22133	comp93613_c0
GO:0048193	Golgi vesicle transport	biological_process	0.68885	1	1	104	216	22133	comp101471_c0
GO:0031982	vesicle	cellular_component	0.69007	1	1	104	231	22133	comp26680_c0
GO:0046906	tetrapyrrole binding	molecular_function	0.69162	1	1	104	252	22133	comp114679_c0
GO:0072521	purine-containing compound metabolic process	biological_process	0.69439	1	6	104	1442	22133	comp83173_c0,comp109900_c1,comp40751_c0,comp112445_c3,comp101471_c0,comp26680_c0
GO:0006139	nucleobase-containing compound metabolic process	biological_process	0.69439	1	28	104	6236	22133	comp101471_c0,comp110495_c1,comp15751_c0,comp87839_c0,comp82502_c0,comp106458_c0,comp83173_c0,comp101262_c1,comp85480_c0,comp97285_c0,comp112445_c3,comp113223_c5,comp107518_c0,comp112501_c3,comp96771_c0,comp103701_c0,comp106444_c0,comp105645_c1,comp93501_c1,comp109900_c1,comp40751_c0,comp104706_c0,comp83925_c0,comp105925_c0,comp26680_c0,comp103106_c0,comp111793_c1,comp112994_c0
GO:0006397	mRNA processing	biological_process	0.69753	1	1	104	220	22133	comp96771_c0
GO:0003779	actin binding	molecular_function	0.69941	1	1	104	221	22133	comp115984_c0
GO:0051701	interaction with host	biological_process	0.70057	1	1	104	235	22133	comp93371_c0
GO:0034641	cellular nitrogen compound metabolic process	biological_process	0.70117	1	30	104	6649	22133	comp101262_c1,comp85480_c0,comp97285_c0,comp112445_c3,comp107518_c0,comp113223_c5,comp112501_c3,comp96771_c0,comp103701_c0,comp110495_c1,comp101471_c0,comp83616_c0,comp15751_c0,comp87839_c0,comp83173_c0,comp106458_c0,comp82502_c0,comp105925_c0,comp83925_c0,comp26680_c0,comp103106_c0,comp111793_c1,comp112994_c0,comp100249_c0,comp105645_c1,comp106444_c0,comp93501_c1,comp104706_c0,comp109900_c1,comp…
GO:0042278	purine nucleoside metabolic process	biological_process	0.70273	1	4	104	947	22133	comp101471_c0,comp83173_c0,comp40751_c0,comp112445_c3
GO:0046128	purine ribonucleoside metabolic process	biological_process	0.70273	1	4	104	947	22133	comp83173_c0,comp40751_c0,comp112445_c3,comp101471_c0
GO:0044444	cytoplasmic part	cellular_component	0.70275	1	13	104	2897	22133	comp26680_c0,comp112994_c0,comp112501_c3,comp96771_c0,comp114679_c0,comp111793_c1,comp112445_c3,comp112522_c0,comp40751_c0,comp109900_c1,comp83173_c0,comp109741_c0,comp96684_c0
GO:0050896	response to stimulus	biological_process	0.70398	1	22	104	4894	22133	comp93371_c0,comp114679_c0,comp113589_c6,comp101471_c0,comp109566_c0,comp106458_c0,comp96684_c0,comp61564_c0,comp110715_c0,comp115748_c0,comp63781_c0,comp83925_c0,comp111582_c0,comp111793_c1,comp93501_c1,comp111192_c0,comp93613_c0,comp105645_c1,comp100249_c0,comp82633_c0,comp94416_c0,comp108295_c0
GO:0000151	ubiquitin ligase complex	cellular_component	0.70752	1	1	104	216	22133	comp105925_c0
GO:0044431	Golgi apparatus part	cellular_component	0.71318	1	1	104	224	22133	comp26680_c0
GO:0009119	ribonucleoside metabolic process	biological_process	0.71887	1	4	104	965	22133	comp112445_c3,comp40751_c0,comp83173_c0,comp101471_c0
GO:0009888	tissue development	biological_process	0.71953	1	1	104	241	22133	comp86567_c0
GO:0048870	cell motility	biological_process	0.72228	1	1	104	247	22133	comp101471_c0
GO:0051674	localization of cell	biological_process	0.72228	1	1	104	247	22133	comp101471_c0
GO:0046578	regulation of Ras protein signal transduction	biological_process	0.72248	1	1	104	233	22133	comp101471_c0
GO:0030529	ribonucleoprotein complex	cellular_component	0.7235	1	3	104	783	22133	comp111793_c1,comp96771_c0,comp112994_c0
GO:0005840	ribosome	cellular_component	0.72387	1	2	104	558	22133	comp111793_c1,comp112994_c0
GO:0008033	tRNA processing	biological_process	0.72431	1	1	104	224	22133	comp107518_c0
GO:0042592	homeostatic process	biological_process	0.72459	1	1	104	259	22133	comp61564_c0
GO:0006955	immune response	biological_process	0.72471	1	1	104	259	22133	comp113589_c6
GO:0009056	catabolic process	biological_process	0.72704	1	8	104	1768	22133	comp101471_c0,comp106458_c0,comp105925_c0,comp26680_c0,comp103106_c0,comp114679_c0,comp96771_c0,comp103701_c0
GO:0048731	system development	biological_process	0.72892	1	2	104	519	22133	comp93613_c0,comp86567_c0
GO:0006644	phospholipid metabolic process	biological_process	0.73028	1	1	104	238	22133	comp100249_c0
GO:0016758	transferase activity, transferring hexosyl groups	molecular_function	0.73107	1	1	104	254	22133	comp108609_c0
GO:0007265	Ras protein signal transduction	biological_process	0.73189	1	1	104	239	22133	comp101471_c0
GO:0009072	aromatic amino acid family metabolic process	biological_process	0.73229	1	1	104	245	22133	comp113589_c6
GO:0043623	cellular protein complex assembly	biological_process	0.73387	1	1	104	265	22133	comp101471_c0
GO:0015979	photosynthesis	biological_process	0.73575	1	1	104	258	22133	comp111665_c1
GO:0071944	cell periphery	cellular_component	0.73666	1	4	104	1052	22133	comp26680_c0,comp82633_c0,comp106458_c0,comp101399_c0
GO:0046486	glycerolipid metabolic process	biological_process	0.73728	1	1	104	245	22133	comp100249_c0
GO:0008152	metabolic process	biological_process	0.73901	1	56	104	12033	22133	comp112645_c0,comp106444_c0,comp100249_c0,comp108609_c0,comp40751_c0,comp63781_c0,comp105925_c0,comp111665_c1,comp111793_c1,comp61448_c0,comp116497_c2,comp98334_c0,comp110113_c1,comp101471_c0,comp115984_c0,comp83616_c0,comp15751_c0,comp61564_c0,comp85204_c0,comp86479_c0,comp82502_c0,comp83173_c0,comp97285_c0,comp85480_c0,comp103563_c0,comp113589_c6,comp113223_c5,comp112501_c3,comp103701_c0,comp96…
GO:0016787	hydrolase activity	molecular_function	0.73911	1	17	104	3741	22133	comp113589_c6,comp103563_c0,comp107518_c0,comp110495_c1,comp115984_c0,comp83616_c0,comp86479_c0,comp112282_c3,comp105925_c0,comp26680_c0,comp110113_c0,comp61448_c0,comp110113_c1,comp102589_c0,comp100249_c0,comp108609_c0,comp115380_c0
GO:0009066	aspartate family amino acid metabolic process	biological_process	0.74063	1	1	104	241	22133	comp109741_c0
GO:0006355	regulation of transcription, DNA-dependent	biological_process	0.7421	1	9	104	2103	22133	comp104706_c0,comp105645_c1,comp101471_c0,comp93501_c1,comp111793_c1,comp96771_c0,comp103701_c0,comp112994_c0,comp103106_c0
GO:0048523	negative regulation of cellular process	biological_process	0.74326	1	2	104	507	22133	comp103106_c0,comp96684_c0
GO:2001141	regulation of RNA biosynthetic process	biological_process	0.74463	1	9	104	2108	22133	comp111793_c1,comp103701_c0,comp96771_c0,comp112994_c0,comp103106_c0,comp104706_c0,comp105645_c1,comp101471_c0,comp93501_c1
GO:0019220	regulation of phosphate metabolic process	biological_process	0.74579	1	2	104	502	22133	comp61564_c0,comp101471_c0
GO:0051174	regulation of phosphorus metabolic process	biological_process	0.74579	1	2	104	502	22133	comp101471_c0,comp61564_c0
GO:0042995	cell projection	cellular_component	0.74826	1	1	104	277	22133	comp101471_c0
GO:0006351	transcription, DNA-dependent	biological_process	0.74937	1	11	104	2635	22133	comp104706_c0,comp110495_c1,comp93501_c1,comp101471_c0,comp105645_c1,comp103701_c0,comp96771_c0,comp112994_c0,comp111793_c1,comp103106_c0,comp83925_c0
GO:0006357	regulation of transcription from RNA polymerase II promoter	biological_process	0.7505	1	1	104	265	22133	comp103701_c0
GO:0016773	phosphotransferase activity, alcohol group as acceptor	molecular_function	0.75123	1	4	104	921	22133	comp111793_c1,comp101151_c0,comp115984_c0,comp105645_c1
GO:0006144	purine nucleobase metabolic process	biological_process	0.75134	1	2	104	617	22133	comp109900_c1,comp26680_c0
GO:0000988	protein binding transcription factor activity	molecular_function	0.75615	1	1	104	270	22133	comp103701_c0
GO:0032774	RNA biosynthetic process	biological_process	0.75793	1	11	104	2656	22133	comp111793_c1,comp112994_c0,comp103701_c0,comp96771_c0,comp83925_c0,comp103106_c0,comp104706_c0,comp105645_c1,comp110495_c1,comp93501_c1,comp101471_c0
GO:0003899	DNA-directed RNA polymerase activity	molecular_function	0.76622	1	1	104	355	22133	comp110495_c1
GO:0044763	single-organism cellular process	biological_process	0.76939	1	36	104	7979	22133	comp111192_c0,comp103898_c2,comp93613_c0,comp105645_c1,comp109741_c0,comp109900_c1,comp103106_c0,comp26680_c0,comp110715_c0,comp86567_c0,comp111582_c0,comp97173_c0,comp106458_c0,comp93371_c0,comp112445_c3,comp114679_c0,comp26149_c0,comp115334_c0,comp100249_c0,comp104051_c0,comp82633_c0,comp40751_c0,comp110298_c0,comp87241_c0,comp115748_c0,comp63781_c0,comp111793_c1,comp101471_c0,comp109566_c0,com…
GO:0022613	ribonucleoprotein complex biogenesis	biological_process	0.77017	1	2	104	597	22133	comp96771_c0,comp111793_c1
GO:0044699	single-organism process	biological_process	0.77063	1	41	104	9108	22133	comp113223_c5,comp96771_c0,comp102470_c0,comp113589_c6,comp97285_c0,comp86479_c0,comp96684_c0,comp83173_c0,comp61564_c0,comp101471_c0,comp113019_c0,comp109566_c0,comp111793_c1,comp87241_c0,comp63781_c0,comp115748_c0,comp40751_c0,comp82633_c0,comp110298_c0,comp115334_c0,comp26149_c0,comp104051_c0,comp100249_c0,comp114679_c0,comp112445_c3,comp93371_c0,comp111342_c0,comp106458_c0,comp86567_c0,comp11…
GO:0046872	metal ion binding	molecular_function	0.77075	1	20	104	4801	22133	comp112645_c0,comp112522_c0,comp100249_c0,comp111192_c0,comp115380_c0,comp109900_c1,comp86460_c0,comp115748_c0,comp105925_c0,comp116308_c0,comp110364_c0,comp102589_c0,comp110113_c1,comp113019_c0,comp115984_c0,comp101471_c0,comp98309_c0,comp93371_c0,comp96771_c0,comp103701_c0
GO:0032787	monocarboxylic acid metabolic process	biological_process	0.77121	1	1	104	269	22133	comp83616_c0
GO:0019538	protein metabolic process	biological_process	0.77149	1	17	104	3805	22133	comp103563_c0,comp113589_c6,comp115984_c0,comp110495_c1,comp83616_c0,comp61564_c0,comp103106_c0,comp26680_c0,comp105925_c0,comp63781_c0,comp110113_c1,comp102589_c0,comp112994_c0,comp61448_c0,comp111793_c1,comp101151_c0,comp115380_c0
GO:0005083	small GTPase regulator activity	molecular_function	0.77245	1	1	104	268	22133	comp101471_c0
GO:0030554	adenyl nucleotide binding	molecular_function	0.77521	1	9	104	2039	22133	comp106444_c0,comp115984_c0,comp115380_c0,comp109741_c0,comp110715_c0,comp107368_c0,comp111793_c1,comp101151_c0,comp112501_c3
GO:0034645	cellular macromolecule biosynthetic process	biological_process	0.77936	1	19	104	4501	22133	comp15751_c0,comp82502_c0,comp101471_c0,comp110495_c1,comp96771_c0,comp113223_c5,comp103701_c0,comp97285_c0,comp85480_c0,comp109741_c0,comp104706_c0,comp105645_c1,comp93501_c1,comp101151_c0,comp111793_c1,comp112994_c0,comp83925_c0,comp103106_c0,comp26680_c0
GO:0044238	primary metabolic process	biological_process	0.77983	1	46	104	10069	22133	comp107518_c0,comp102677_c0,comp112445_c3,comp101262_c1,comp106458_c0,comp112282_c3,comp87839_c0,comp110495_c1,comp102589_c0,comp112994_c0,comp101151_c0,comp26680_c0,comp103106_c0,comp83925_c0,comp104706_c0,comp109741_c0,comp109900_c1,comp115380_c0,comp93501_c1,comp105645_c1,comp103701_c0,comp113223_c5,comp112501_c3,comp96771_c0,comp113589_c6,comp103563_c0,comp85480_c0,comp97285_c0,comp83173_c0,c…
GO:0044707	single-multicellular organism process	biological_process	0.78651	1	5	104	1335	22133	comp93613_c0,comp101471_c0,comp61564_c0,comp114679_c0,comp86567_c0
GO:0009112	nucleobase metabolic process	biological_process	0.79453	1	2	104	663	22133	comp26680_c0,comp109900_c1
GO:0009059	macromolecule biosynthetic process	biological_process	0.79606	1	19	104	4550	22133	comp113223_c5,comp96771_c0,comp103701_c0,comp85480_c0,comp97285_c0,comp15751_c0,comp82502_c0,comp110495_c1,comp101471_c0,comp111793_c1,comp101151_c0,comp112994_c0,comp83925_c0,comp103106_c0,comp26680_c0,comp104706_c0,comp109741_c0,comp105645_c1,comp93501_c1
GO:0004842	ubiquitin-protein ligase activity	molecular_function	0.79649	1	1	104	292	22133	comp105925_c0
GO:0043169	cation binding	molecular_function	0.79649	1	20	104	4877	22133	comp112645_c0,comp100249_c0,comp112522_c0,comp111192_c0,comp115380_c0,comp109900_c1,comp115748_c0,comp86460_c0,comp105925_c0,comp116308_c0,comp110364_c0,comp110113_c1,comp102589_c0,comp113019_c0,comp115984_c0,comp101471_c0,comp98309_c0,comp93371_c0,comp96771_c0,comp103701_c0
GO:0019787	small conjugating protein ligase activity	molecular_function	0.79783	1	1	104	293	22133	comp105925_c0
GO:0016310	phosphorylation	biological_process	0.80171	1	5	104	1311	22133	comp61564_c0,comp111793_c1,comp101151_c0,comp105645_c1,comp115984_c0
GO:0051056	regulation of small GTPase mediated signal transduction	biological_process	0.80181	1	1	104	300	22133	comp101471_c0
GO:0051252	regulation of RNA metabolic process	biological_process	0.80439	1	9	104	2237	22133	comp104706_c0,comp105645_c1,comp101471_c0,comp93501_c1,comp111793_c1,comp112994_c0,comp103701_c0,comp96771_c0,comp103106_c0
GO:0002376	immune system process	biological_process	0.81246	1	1	104	334	22133	comp113589_c6
GO:0016043	cellular component organization	biological_process	0.81336	1	7	104	1784	22133	comp114679_c0,comp102470_c0,comp96771_c0,comp26149_c0,comp97285_c0,comp101471_c0,comp103106_c0
GO:0003700	sequence-specific DNA binding transcription factor activity	molecular_function	0.81432	1	3	104	892	22133	comp96771_c0,comp105645_c1,comp103106_c0
GO:0001071	nucleic acid binding transcription factor activity	molecular_function	0.81455	1	3	104	893	22133	comp103106_c0,comp105645_c1,comp96771_c0
GO:0006366	transcription from RNA polymerase II promoter	biological_process	0.81636	1	1	104	322	22133	comp103701_c0
GO:2000112	regulation of cellular macromolecule biosynthetic process	biological_process	0.81833	1	9	104	2265	22133	comp93501_c1,comp101471_c0,comp105645_c1,comp104706_c0,comp103106_c0,comp112994_c0,comp103701_c0,comp96771_c0,comp111793_c1
GO:0022804	active transmembrane transporter activity	molecular_function	0.8193	1	1	104	343	22133	comp111582_c0
GO:0016887	ATPase activity	molecular_function	0.82186	1	2	104	586	22133	comp26680_c0,comp105925_c0
GO:0005102	receptor binding	molecular_function	0.82288	1	2	104	654	22133	comp101471_c0,comp63781_c0
GO:0010556	regulation of macromolecule biosynthetic process	biological_process	0.82289	1	9	104	2276	22133	comp104706_c0,comp105645_c1,comp101471_c0,comp93501_c1,comp111793_c1,comp112994_c0,comp96771_c0,comp103701_c0,comp103106_c0
GO:0031326	regulation of cellular biosynthetic process	biological_process	0.82369	1	9	104	2280	22133	comp101471_c0,comp93501_c1,comp105645_c1,comp104706_c0,comp103106_c0,comp96771_c0,comp103701_c0,comp112994_c0,comp111793_c1
GO:0009889	regulation of biosynthetic process	biological_process	0.8267	1	9	104	2286	22133	comp105645_c1,comp93501_c1,comp101471_c0,comp104706_c0,comp103106_c0,comp111793_c1,comp103701_c0,comp96771_c0,comp112994_c0
GO:0034470	ncRNA processing	biological_process	0.82983	1	1	104	315	22133	comp107518_c0
GO:0071704	organic substance metabolic process	biological_process	0.83388	1	47	104	10492	22133	comp40751_c0,comp108609_c0,comp106444_c0,comp100249_c0,comp110113_c1,comp61448_c0,comp111793_c1,comp63781_c0,comp105925_c0,comp86479_c0,comp82502_c0,comp83173_c0,comp83616_c0,comp15751_c0,comp61564_c0,comp85204_c0,comp101471_c0,comp115984_c0,comp103701_c0,comp113223_c5,comp96771_c0,comp112501_c3,comp113589_c6,comp103563_c0,comp97285_c0,comp85480_c0,comp109900_c1,comp109741_c0,comp104706_c0,comp11…
GO:0042623	ATPase activity, coupled	molecular_function	0.83637	1	1	104	342	22133	comp105925_c0
GO:0007165	signal transduction	biological_process	0.83813	1	14	104	3501	22133	comp61564_c0,comp82633_c0,comp106458_c0,comp96684_c0,comp105645_c1,comp109566_c0,comp93613_c0,comp111192_c0,comp101471_c0,comp113589_c6,comp63781_c0,comp115748_c0,comp110715_c0,comp93371_c0
GO:0016301	kinase activity	molecular_function	0.83991	1	4	104	1083	22133	comp105645_c1,comp115984_c0,comp111793_c1,comp101151_c0
GO:0012505	endomembrane system	cellular_component	0.84017	1	2	104	604	22133	comp104051_c0,comp26680_c0
GO:0003723	RNA binding	molecular_function	0.84314	1	4	104	1208	22133	comp85480_c0,comp96771_c0,comp112994_c0,comp82502_c0
GO:0043087	regulation of GTPase activity	biological_process	0.84552	1	1	104	342	22133	comp101471_c0
GO:0033124	regulation of GTP catabolic process	biological_process	0.84628	1	1	104	343	22133	comp101471_c0
GO:0006396	RNA processing	biological_process	0.84697	1	2	104	600	22133	comp96771_c0,comp107518_c0
GO:0005694	chromosome	cellular_component	0.84727	1	2	104	642	22133	comp106444_c0,comp110495_c1
GO:0048513	organ development	biological_process	0.84823	1	1	104	369	22133	comp93613_c0
GO:0005524	ATP binding	molecular_function	0.84835	1	8	104	1995	22133	comp106444_c0,comp115984_c0,comp115380_c0,comp109741_c0,comp110715_c0,comp101151_c0,comp111793_c1,comp112501_c3
GO:0010468	regulation of gene expression	biological_process	0.84838	1	9	104	2342	22133	comp103106_c0,comp112994_c0,comp103701_c0,comp96771_c0,comp111793_c1,comp101471_c0,comp93501_c1,comp105645_c1,comp104706_c0
GO:0030811	regulation of nucleotide catabolic process	biological_process	0.84991	1	1	104	351	22133	comp101471_c0
GO:0033121	regulation of purine nucleotide catabolic process	biological_process	0.84991	1	1	104	351	22133	comp101471_c0
GO:0009118	regulation of nucleoside metabolic process	biological_process	0.85091	1	1	104	352	22133	comp101471_c0
GO:0071840	cellular component organization or biogenesis	biological_process	0.85093	1	9	104	2378	22133	comp97285_c0,comp103106_c0,comp111793_c1,comp114679_c0,comp102470_c0,comp96771_c0,comp26149_c0,comp101471_c0,comp109741_c0
GO:0032559	adenyl ribonucleotide binding	molecular_function	0.85102	1	8	104	2001	22133	comp110715_c0,comp112501_c3,comp101151_c0,comp111793_c1,comp115984_c0,comp106444_c0,comp109741_c0,comp115380_c0
GO:0043234	protein complex	cellular_component	0.85186	1	18	104	4369	22133	comp97285_c0,comp96771_c0,comp103701_c0,comp112445_c3,comp114679_c0,comp101471_c0,comp83173_c0,comp15751_c0,comp26680_c0,comp103106_c0,comp105925_c0,comp112994_c0,comp111665_c1,comp108609_c0,comp26149_c0,comp105645_c1,comp104051_c0,comp40751_c0
GO:1900542	regulation of purine nucleotide metabolic process	biological_process	0.85191	1	1	104	353	22133	comp101471_c0
GO:0034062	RNA polymerase activity	molecular_function	0.8527	1	1	104	449	22133	comp110495_c1
GO:0023052	signaling	biological_process	0.85304	1	14	104	3563	22133	comp96684_c0,comp106458_c0,comp82633_c0,comp61564_c0,comp101471_c0,comp111192_c0,comp93613_c0,comp109566_c0,comp105645_c1,comp113589_c6,comp93371_c0,comp110715_c0,comp115748_c0,comp63781_c0
GO:0044700	single organism signaling	biological_process	0.85304	1	14	104	3563	22133	comp110715_c0,comp115748_c0,comp63781_c0,comp93371_c0,comp113589_c6,comp109566_c0,comp105645_c1,comp101471_c0,comp111192_c0,comp93613_c0,comp61564_c0,comp96684_c0,comp106458_c0,comp82633_c0
GO:0006140	regulation of nucleotide metabolic process	biological_process	0.85665	1	1	104	361	22133	comp101471_c0
GO:0005730	nucleolus	cellular_component	0.86039	1	1	104	451	22133	comp110495_c1
GO:0003735	structural constituent of ribosome	molecular_function	0.86042	1	1	104	446	22133	comp111793_c1
GO:0060255	regulation of macromolecule metabolic process	biological_process	0.86106	1	10	104	2604	22133	comp104706_c0,comp61564_c0,comp93501_c1,comp101471_c0,comp105645_c1,comp96771_c0,comp103701_c0,comp112994_c0,comp111793_c1,comp103106_c0
GO:0000166	nucleotide binding	molecular_function	0.86289	1	12	104	2875	22133	comp85204_c0,comp115380_c0,comp109741_c0,comp106444_c0,comp115984_c0,comp101151_c0,comp111793_c1,comp112501_c3,comp113223_c5,comp107518_c0,comp110715_c0,comp107368_c0
GO:1901265	nucleoside phosphate binding	molecular_function	0.86289	1	12	104	2875	22133	comp85204_c0,comp115380_c0,comp109741_c0,comp106444_c0,comp115984_c0,comp101151_c0,comp111793_c1,comp113223_c5,comp107518_c0,comp112501_c3,comp110715_c0,comp107368_c0
GO:0046907	intracellular transport	biological_process	0.86585	1	3	104	884	22133	comp104051_c0,comp101471_c0,comp26680_c0
GO:0006412	translation	biological_process	0.86798	1	2	104	731	22133	comp112994_c0,comp111793_c1
GO:0030154	cell differentiation	biological_process	0.86922	1	1	104	426	22133	comp86567_c0
GO:0016567	protein ubiquitination	biological_process	0.86951	1	1	104	367	22133	comp105925_c0
GO:0016881	acid-amino acid ligase activity	molecular_function	0.87258	1	1	104	373	22133	comp105925_c0
GO:0006399	tRNA metabolic process	biological_process	0.8748	1	1	104	365	22133	comp107518_c0
GO:0007154	cell communication	biological_process	0.87528	1	14	104	3642	22133	comp106458_c0,comp96684_c0,comp82633_c0,comp61564_c0,comp101471_c0,comp111192_c0,comp93613_c0,comp109566_c0,comp105645_c1,comp113589_c6,comp93371_c0,comp63781_c0,comp115748_c0,comp110715_c0
GO:0090304	nucleic acid metabolic process	biological_process	0.87618	1	20	104	5131	22133	comp111793_c1,comp112994_c0,comp105925_c0,comp83925_c0,comp26680_c0,comp103106_c0,comp104706_c0,comp106444_c0,comp105645_c1,comp93501_c1,comp96771_c0,comp107518_c0,comp103701_c0,comp97285_c0,comp85480_c0,comp15751_c0,comp82502_c0,comp106458_c0,comp110495_c1,comp101471_c0
GO:0044767	single-organism developmental process	biological_process	0.87645	1	2	104	708	22133	comp93613_c0,comp86567_c0
GO:0003824	catalytic activity	molecular_function	0.87721	1	41	104	9390	22133	comp102589_c0,comp110364_c0,comp110113_c0,comp101151_c0,comp94174_c0,comp26680_c0,comp105837_c1,comp109741_c0,comp109900_c1,comp115380_c0,comp105645_c1,comp107518_c0,comp102677_c0,comp114679_c0,comp109734_c2,comp101262_c1,comp112282_c3,comp98309_c0,comp87839_c0,comp110495_c1,comp110113_c1,comp98334_c0,comp61448_c0,comp111793_c1,comp105925_c0,comp108609_c0,comp100249_c0,comp112645_c0,comp106444_c0…
GO:0032446	protein modification by small protein conjugation	biological_process	0.87911	1	1	104	382	22133	comp105925_c0
GO:0040011	locomotion	biological_process	0.87933	1	1	104	415	22133	comp101471_c0
GO:0022402	cell cycle process	biological_process	0.8838	1	1	104	414	22133	comp103106_c0
GO:0030695	GTPase regulator activity	molecular_function	0.88693	1	1	104	401	22133	comp101471_c0
GO:0036094	small molecule binding	molecular_function	0.89134	1	12	104	2989	22133	comp111793_c1,comp101151_c0,comp113223_c5,comp112501_c3,comp107518_c0,comp110715_c0,comp107368_c0,comp85204_c0,comp115380_c0,comp109741_c0,comp106444_c0,comp115984_c0
GO:0016070	RNA metabolic process	biological_process	0.89271	1	13	104	3433	22133	comp104706_c0,comp106458_c0,comp105645_c1,comp101471_c0,comp110495_c1,comp93501_c1,comp111793_c1,comp96771_c0,comp107518_c0,comp103701_c0,comp112994_c0,comp83925_c0,comp103106_c0
GO:0017076	purine nucleotide binding	molecular_function	0.89526	1	9	104	2360	22133	comp101151_c0,comp111793_c1,comp112501_c3,comp110715_c0,comp107368_c0,comp115380_c0,comp109741_c0,comp106444_c0,comp115984_c0
GO:0015031	protein transport	biological_process	0.90225	1	3	104	960	22133	comp93501_c1,comp26680_c0,comp104051_c0
GO:0007049	cell cycle	biological_process	0.90418	1	2	104	737	22133	comp103106_c0,comp86479_c0
GO:0045184	establishment of protein localization	biological_process	0.90434	1	3	104	967	22133	comp104051_c0,comp93501_c1,comp26680_c0
GO:0016874	ligase activity	molecular_function	0.90556	1	2	104	704	22133	comp109741_c0,comp105925_c0
GO:0060589	nucleoside-triphosphatase regulator activity	molecular_function	0.90649	1	1	104	437	22133	comp101471_c0
GO:0048856	anatomical structure development	biological_process	0.90838	1	2	104	785	22133	comp86567_c0,comp93613_c0
GO:0008092	cytoskeletal protein binding	molecular_function	0.90971	1	1	104	454	22133	comp115984_c0
GO:0006464	cellular protein modification process	biological_process	0.91278	1	7	104	1992	22133	comp61564_c0,comp113589_c6,comp111793_c1,comp101151_c0,comp105925_c0,comp115984_c0,comp26680_c0
GO:0036211	protein modification process	biological_process	0.91278	1	7	104	1992	22133	comp26680_c0,comp115984_c0,comp105925_c0,comp61564_c0,comp113589_c6,comp111793_c1,comp101151_c0
GO:0009987	cellular process	biological_process	0.91336	1	63	104	14322	22133	comp101262_c1,comp93371_c0,comp112445_c3,comp102677_c0,comp114679_c0,comp107518_c0,comp110495_c1,comp87839_c0,comp106458_c0,comp98309_c0,comp86460_c0,comp110715_c0,comp83925_c0,comp26680_c0,comp103106_c0,comp101151_c0,comp97173_c0,comp111582_c0,comp86567_c0,comp112994_c0,comp105645_c1,comp103898_c2,comp111192_c0,comp93613_c0,comp93501_c1,comp104706_c0,comp109741_c0,comp109900_c1,comp85480_c0,comp…
GO:0051716	cellular response to stimulus	biological_process	0.91541	1	16	104	4290	22133	comp110715_c0,comp63781_c0,comp115748_c0,comp82633_c0,comp100249_c0,comp105645_c1,comp111192_c0,comp93613_c0,comp114679_c0,comp113589_c6,comp93371_c0,comp61564_c0,comp96684_c0,comp106458_c0,comp109566_c0,comp101471_c0
GO:0043168	anion binding	molecular_function	0.91715	1	11	104	2874	22133	comp101151_c0,comp111793_c1,comp112501_c3,comp107518_c0,comp110715_c0,comp85204_c0,comp115380_c0,comp109741_c0,comp106444_c0,comp111192_c0,comp115984_c0
GO:0051649	establishment of localization in cell	biological_process	0.91819	1	3	104	1021	22133	comp104051_c0,comp101471_c0,comp26680_c0
GO:0070647	protein modification by small protein conjugation or removal	biological_process	0.9211	1	1	104	450	22133	comp105925_c0
GO:0048869	cellular developmental process	biological_process	0.92168	1	1	104	517	22133	comp86567_c0
GO:0006184	GTP catabolic process	biological_process	0.92217	1	1	104	467	22133	comp101471_c0
GO:1901069	guanosine-containing compound catabolic process	biological_process	0.92217	1	1	104	467	22133	comp101471_c0
GO:0016740	transferase activity	molecular_function	0.92352	1	13	104	3603	22133	comp101151_c0,comp111793_c1,comp112501_c3,comp105837_c1,comp85480_c0,comp97285_c0,comp26680_c0,comp15751_c0,comp82502_c0,comp105645_c1,comp108609_c0,comp110495_c1,comp115984_c0
GO:0019219	regulation of nucleobase-containing compound metabolic process	biological_process	0.92435	1	9	104	2612	22133	comp104706_c0,comp105645_c1,comp93501_c1,comp101471_c0,comp111793_c1,comp103701_c0,comp96771_c0,comp112994_c0,comp103106_c0
GO:0051171	regulation of nitrogen compound metabolic process	biological_process	0.92441	1	9	104	2613	22133	comp93501_c1,comp101471_c0,comp105645_c1,comp104706_c0,comp103106_c0,comp112994_c0,comp96771_c0,comp103701_c0,comp111793_c1
GO:0034660	ncRNA metabolic process	biological_process	0.92494	1	1	104	463	22133	comp107518_c0
GO:0032991	macromolecular complex	cellular_component	0.92611	1	19	104	4988	22133	comp96771_c0,comp103701_c0,comp112445_c3,comp114679_c0,comp97285_c0,comp83173_c0,comp15751_c0,comp101471_c0,comp112994_c0,comp111793_c1,comp111665_c1,comp103106_c0,comp26680_c0,comp105925_c0,comp40751_c0,comp108609_c0,comp26149_c0,comp105645_c1,comp104051_c0
GO:0044237	cellular metabolic process	biological_process	0.9275	1	43	104	10183	22133	comp109741_c0,comp104706_c0,comp109900_c1,comp105645_c1,comp93501_c1,comp101151_c0,comp112994_c0,comp86460_c0,comp83925_c0,comp103106_c0,comp26680_c0,comp87839_c0,comp106458_c0,comp98309_c0,comp110495_c1,comp112445_c3,comp102677_c0,comp114679_c0,comp107518_c0,comp101262_c1,comp40751_c0,comp100249_c0,comp106444_c0,comp108609_c0,comp111793_c1,comp111665_c1,comp105925_c0,comp63781_c0,comp85204_c0,co…
GO:0065007	biological regulation	biological_process	0.92875	1	26	104	6539	22133	comp104706_c0,comp82633_c0,comp105645_c1,comp93613_c0,comp111192_c0,comp93501_c1,comp26149_c0,comp116497_c2,comp111793_c1,comp112994_c0,comp115748_c0,comp110715_c0,comp63781_c0,comp103106_c0,comp61564_c0,comp106458_c0,comp96684_c0,comp109566_c0,comp101471_c0,comp113589_c6,comp102677_c0,comp113223_c5,comp103701_c0,comp96771_c0,comp93371_c0,comp97285_c0
GO:0019222	regulation of metabolic process	biological_process	0.92914	1	11	104	3109	22133	comp105645_c1,comp101471_c0,comp93501_c1,comp61564_c0,comp104706_c0,comp103106_c0,comp116497_c2,comp111793_c1,comp96771_c0,comp103701_c0,comp112994_c0
GO:0080090	regulation of primary metabolic process	biological_process	0.93008	1	10	104	2872	22133	comp101471_c0,comp93501_c1,comp105645_c1,comp104706_c0,comp61564_c0,comp103106_c0,comp112994_c0,comp103701_c0,comp96771_c0,comp111793_c1
GO:0044451	nucleoplasm part	cellular_component	0.93019	1	4	104	1388	22133	comp103701_c0,comp96771_c0,comp103106_c0,comp105645_c1
GO:0046039	GTP metabolic process	biological_process	0.93216	1	1	104	494	22133	comp101471_c0
GO:0042254	ribosome biogenesis	biological_process	0.93248	1	1	104	572	22133	comp111793_c1
GO:1901068	guanosine-containing compound metabolic process	biological_process	0.93352	1	1	104	497	22133	comp101471_c0
GO:0035639	purine ribonucleoside triphosphate binding	molecular_function	0.9348	1	8	104	2305	22133	comp106444_c0,comp115984_c0,comp115380_c0,comp109741_c0,comp110715_c0,comp111793_c1,comp101151_c0,comp112501_c3
GO:0001883	purine nucleoside binding	molecular_function	0.93566	1	8	104	2309	22133	comp112501_c3,comp111793_c1,comp101151_c0,comp110715_c0,comp109741_c0,comp115380_c0,comp115984_c0,comp106444_c0
GO:0032550	purine ribonucleoside binding	molecular_function	0.93566	1	8	104	2309	22133	comp109741_c0,comp115380_c0,comp115984_c0,comp106444_c0,comp112501_c3,comp101151_c0,comp111793_c1,comp110715_c0
GO:0005737	cytoplasm	cellular_component	0.93605	1	15	104	3996	22133	comp40751_c0,comp109900_c1,comp83173_c0,comp110891_c0,comp96684_c0,comp109741_c0,comp112522_c0,comp114679_c0,comp112445_c3,comp111793_c1,comp112994_c0,comp101743_c0,comp112501_c3,comp96771_c0,comp26680_c0
GO:0032549	ribonucleoside binding	molecular_function	0.9366	1	8	104	2313	22133	comp115984_c0,comp106444_c0,comp109741_c0,comp115380_c0,comp110715_c0,comp112501_c3,comp111793_c1,comp101151_c0
GO:0005667	transcription factor complex	cellular_component	0.93688	1	3	104	1165	22133	comp105645_c1,comp103106_c0,comp96771_c0
GO:0032555	purine ribonucleotide binding	molecular_function	0.93721	1	8	104	2317	22133	comp110715_c0,comp112501_c3,comp111793_c1,comp101151_c0,comp115984_c0,comp106444_c0,comp109741_c0,comp115380_c0
GO:0005654	nucleoplasm	cellular_component	0.93739	1	4	104	1418	22133	comp103106_c0,comp105645_c1,comp103701_c0,comp96771_c0
GO:0008104	protein localization	biological_process	0.93843	1	3	104	1092	22133	comp104051_c0,comp26680_c0,comp93501_c1
GO:0032553	ribonucleotide binding	molecular_function	0.94113	1	8	104	2340	22133	comp112501_c3,comp111793_c1,comp101151_c0,comp110715_c0,comp109741_c0,comp115380_c0,comp115984_c0,comp106444_c0
GO:0031323	regulation of cellular metabolic process	biological_process	0.94286	1	10	104	2957	22133	comp101471_c0,comp93501_c1,comp105645_c1,comp104706_c0,comp61564_c0,comp103106_c0,comp112994_c0,comp103701_c0,comp96771_c0,comp111793_c1
GO:0007275	multicellular organismal development	biological_process	0.94331	1	2	104	897	22133	comp86567_c0,comp93613_c0
GO:0001882	nucleoside binding	molecular_function	0.94342	1	8	104	2368	22133	comp106444_c0,comp115984_c0,comp115380_c0,comp109741_c0,comp110715_c0,comp101151_c0,comp111793_c1,comp112501_c3
GO:0043170	macromolecule metabolic process	biological_process	0.94421	1	33	104	8235	22133	comp15751_c0,comp83616_c0,comp61564_c0,comp82502_c0,comp115984_c0,comp101471_c0,comp113589_c6,comp103563_c0,comp113223_c5,comp103701_c0,comp96771_c0,comp97285_c0,comp85480_c0,comp106444_c0,comp61448_c0,comp111793_c1,comp110113_c1,comp105925_c0,comp63781_c0,comp106458_c0,comp110495_c1,comp107518_c0,comp115380_c0,comp104706_c0,comp109741_c0,comp105645_c1,comp93501_c1,comp101151_c0,comp112994_c0,com…
GO:0005856	cytoskeleton	cellular_component	0.9464	1	2	104	914	22133	comp115984_c0,comp101471_c0
GO:0016032	viral process	biological_process	0.94719	1	1	104	582	22133	comp93371_c0
GO:0033554	cellular response to stress	biological_process	0.94777	1	2	104	995	22133	comp61564_c0,comp114679_c0
GO:0043167	ion binding	molecular_function	0.94779	1	28	104	7174	22133	comp113019_c0,comp115984_c0,comp101471_c0,comp85204_c0,comp98309_c0,comp93371_c0,comp112501_c3,comp96771_c0,comp107518_c0,comp103701_c0,comp106444_c0,comp112645_c0,comp112522_c0,comp100249_c0,comp111192_c0,comp115380_c0,comp109900_c1,comp109741_c0,comp105925_c0,comp115748_c0,comp86460_c0,comp110715_c0,comp101151_c0,comp111793_c1,comp110364_c0,comp116308_c0,comp102589_c0,comp110113_c1
GO:0044427	chromosomal part	cellular_component	0.94824	1	1	104	557	22133	comp110495_c1
GO:0051641	cellular localization	biological_process	0.95006	1	3	104	1153	22133	comp104051_c0,comp101471_c0,comp26680_c0
GO:0009203	ribonucleoside triphosphate catabolic process	biological_process	0.9508	1	1	104	562	22133	comp101471_c0
GO:0009207	purine ribonucleoside triphosphate catabolic process	biological_process	0.9508	1	1	104	562	22133	comp101471_c0
GO:0009146	purine nucleoside triphosphate catabolic process	biological_process	0.95109	1	1	104	563	22133	comp101471_c0
GO:0006152	purine nucleoside catabolic process	biological_process	0.95113	1	1	104	563	22133	comp101471_c0
GO:0046130	purine ribonucleoside catabolic process	biological_process	0.95113	1	1	104	563	22133	comp101471_c0
GO:0009143	nucleoside triphosphate catabolic process	biological_process	0.95116	1	1	104	564	22133	comp101471_c0
GO:0009164	nucleoside catabolic process	biological_process	0.95142	1	1	104	564	22133	comp101471_c0
GO:0042454	ribonucleoside catabolic process	biological_process	0.95142	1	1	104	564	22133	comp101471_c0
GO:1901658	glycosyl compound catabolic process	biological_process	0.95142	1	1	104	564	22133	comp101471_c0
GO:0009154	purine ribonucleotide catabolic process	biological_process	0.95207	1	1	104	566	22133	comp101471_c0
GO:0009261	ribonucleotide catabolic process	biological_process	0.95207	1	1	104	566	22133	comp101471_c0
GO:0044267	cellular protein metabolic process	biological_process	0.9526	1	10	104	2948	22133	comp111793_c1,comp113589_c6,comp101151_c0,comp112994_c0,comp105925_c0,comp63781_c0,comp26680_c0,comp103106_c0,comp61564_c0,comp115984_c0
GO:0006195	purine nucleotide catabolic process	biological_process	0.95322	1	1	104	574	22133	comp101471_c0
GO:0072523	purine-containing compound catabolic process	biological_process	0.95383	1	1	104	576	22133	comp101471_c0
GO:0009166	nucleotide catabolic process	biological_process	0.95492	1	1	104	580	22133	comp101471_c0
GO:1901292	nucleoside phosphate catabolic process	biological_process	0.95522	1	1	104	583	22133	comp101471_c0
GO:0043412	macromolecule modification	biological_process	0.95658	1	7	104	2215	22133	comp61564_c0,comp101151_c0,comp111793_c1,comp113589_c6,comp105925_c0,comp26680_c0,comp115984_c0
GO:0043231	intracellular membrane-bounded organelle	cellular_component	0.95797	1	20	104	5355	22133	comp110495_c1,comp101471_c0,comp96684_c0,comp83173_c0,comp114679_c0,comp112445_c3,comp112501_c3,comp103701_c0,comp96771_c0,comp112522_c0,comp105645_c1,comp109900_c1,comp40751_c0,comp109741_c0,comp115748_c0,comp26680_c0,comp103106_c0,comp111793_c1,comp116308_c0,comp112994_c0
GO:0043565	sequence-specific DNA binding	molecular_function	0.95851	1	1	104	644	22133	comp103106_c0
GO:0043227	membrane-bounded organelle	cellular_component	0.95879	1	20	104	5365	22133	comp112501_c3,comp96771_c0,comp103701_c0,comp112445_c3,comp114679_c0,comp96684_c0,comp83173_c0,comp110495_c1,comp101471_c0,comp112994_c0,comp116308_c0,comp111793_c1,comp103106_c0,comp26680_c0,comp115748_c0,comp109741_c0,comp40751_c0,comp109900_c1,comp105645_c1,comp112522_c0
GO:0044764	multi-organism cellular process	biological_process	0.95901	1	1	104	633	22133	comp93371_c0
GO:1901575	organic substance catabolic process	biological_process	0.96361	1	4	104	1512	22133	comp26680_c0,comp101471_c0,comp105925_c0,comp106458_c0
GO:1901136	carbohydrate derivative catabolic process	biological_process	0.96511	1	1	104	625	22133	comp101471_c0
GO:0033036	macromolecule localization	biological_process	0.96538	1	3	104	1235	22133	comp93501_c1,comp26680_c0,comp104051_c0
GO:0031981	nuclear lumen	cellular_component	0.96637	1	5	104	1925	22133	comp110495_c1,comp103106_c0,comp105645_c1,comp96771_c0,comp103701_c0
GO:0007264	small GTPase mediated signal transduction	biological_process	0.96855	1	1	104	613	22133	comp101471_c0
GO:0050789	regulation of biological process	biological_process	0.96949	1	23	104	6269	22133	comp93501_c1,comp111192_c0,comp93613_c0,comp26149_c0,comp105645_c1,comp104706_c0,comp82633_c0,comp103106_c0,comp115748_c0,comp110715_c0,comp63781_c0,comp112994_c0,comp116497_c2,comp111793_c1,comp101471_c0,comp109566_c0,comp96684_c0,comp106458_c0,comp61564_c0,comp93371_c0,comp96771_c0,comp103701_c0,comp113589_c6
GO:0008270	zinc ion binding	molecular_function	0.97022	1	7	104	2577	22133	comp101471_c0,comp105925_c0,comp115748_c0,comp109900_c1,comp116308_c0,comp110113_c1,comp102589_c0
GO:0050794	regulation of cellular process	biological_process	0.97223	1	22	104	6092	22133	comp109566_c0,comp101471_c0,comp61564_c0,comp106458_c0,comp96684_c0,comp93371_c0,comp113589_c6,comp96771_c0,comp103701_c0,comp105645_c1,comp111192_c0,comp93613_c0,comp93501_c1,comp26149_c0,comp104706_c0,comp82633_c0,comp63781_c0,comp115748_c0,comp110715_c0,comp103106_c0,comp111793_c1,comp112994_c0
GO:0070013	intracellular organelle lumen	cellular_component	0.97238	1	5	104	1976	22133	comp105645_c1,comp103106_c0,comp110495_c1,comp103701_c0,comp96771_c0
GO:0043233	organelle lumen	cellular_component	0.97255	1	5	104	1978	22133	comp103106_c0,comp110495_c1,comp105645_c1,comp103701_c0,comp96771_c0
GO:0031974	membrane-enclosed lumen	cellular_component	0.97453	1	5	104	2001	22133	comp96771_c0,comp103701_c0,comp105645_c1,comp110495_c1,comp103106_c0
GO:0046434	organophosphate catabolic process	biological_process	0.9758	1	1	104	700	22133	comp101471_c0
GO:0044430	cytoskeletal part	cellular_component	0.97739	1	1	104	749	22133	comp101471_c0
GO:0006886	intracellular protein transport	biological_process	0.97753	1	1	104	679	22133	comp26680_c0
GO:0010467	gene expression	biological_process	0.97892	1	12	104	3878	22133	comp104706_c0,comp105645_c1,comp101471_c0,comp93501_c1,comp110495_c1,comp111793_c1,comp112994_c0,comp107518_c0,comp96771_c0,comp103701_c0,comp83925_c0,comp103106_c0
GO:0071702	organic substance transport	biological_process	0.97927	1	3	104	1356	22133	comp93501_c1,comp26680_c0,comp104051_c0
GO:0043228	non-membrane-bounded organelle	cellular_component	0.97956	1	6	104	2401	22133	comp112994_c0,comp111793_c1,comp115984_c0,comp110495_c1,comp101471_c0,comp106444_c0
GO:0043232	intracellular non-membrane-bounded organelle	cellular_component	0.97956	1	6	104	2401	22133	comp115984_c0,comp110495_c1,comp101471_c0,comp106444_c0,comp112994_c0,comp111793_c1
GO:0032502	developmental process	biological_process	0.9813	1	2	104	1141	22133	comp93613_c0,comp86567_c0
GO:0046914	transition metal ion binding	molecular_function	0.98279	1	8	104	3023	22133	comp101471_c0,comp109900_c1,comp115748_c0,comp105925_c0,comp102589_c0,comp110113_c1,comp96771_c0,comp116308_c0
GO:1901565	organonitrogen compound catabolic process	biological_process	0.98539	1	1	104	779	22133	comp101471_c0
GO:0044260	cellular macromolecule metabolic process	biological_process	0.98547	1	27	104	7514	22133	comp97285_c0,comp85480_c0,comp113223_c5,comp96771_c0,comp107518_c0,comp103701_c0,comp113589_c6,comp115984_c0,comp101471_c0,comp110495_c1,comp106458_c0,comp82502_c0,comp15751_c0,comp61564_c0,comp26680_c0,comp103106_c0,comp105925_c0,comp83925_c0,comp63781_c0,comp112994_c0,comp101151_c0,comp111793_c1,comp93501_c1,comp105645_c1,comp106444_c0,comp109741_c0,comp104706_c0
GO:0035556	intracellular signal transduction	biological_process	0.98753	1	2	104	1233	22133	comp61564_c0,comp101471_c0
GO:0017111	nucleoside-triphosphatase activity	molecular_function	0.98911	1	2	104	1218	22133	comp105925_c0,comp26680_c0
GO:0034613	cellular protein localization	biological_process	0.98956	1	1	104	828	22133	comp26680_c0
GO:0070727	cellular macromolecule localization	biological_process	0.98963	1	1	104	829	22133	comp26680_c0
GO:0016462	pyrophosphatase activity	molecular_function	0.99015	1	2	104	1239	22133	comp105925_c0,comp26680_c0
GO:0044424	intracellular part	cellular_component	0.99016	1	29	104	7940	22133	comp97285_c0,comp112501_c3,comp103701_c0,comp96771_c0,comp112445_c3,comp114679_c0,comp115984_c0,comp110495_c1,comp101471_c0,comp96684_c0,comp83173_c0,comp15751_c0,comp26680_c0,comp103106_c0,comp105925_c0,comp115748_c0,comp116308_c0,comp101743_c0,comp112994_c0,comp111793_c1,comp111665_c1,comp108609_c0,comp105645_c1,comp112522_c0,comp106444_c0,comp109741_c0,comp110891_c0,comp40751_c0,comp109900_c1
GO:0044428	nuclear part	cellular_component	0.99121	1	5	104	2269	22133	comp105645_c1,comp103106_c0,comp110495_c1,comp103701_c0,comp96771_c0
GO:0043229	intracellular organelle	cellular_component	0.99123	1	22	104	6477	22133	comp112501_c3,comp96771_c0,comp103701_c0,comp112445_c3,comp114679_c0,comp83173_c0,comp96684_c0,comp110495_c1,comp115984_c0,comp101471_c0,comp116308_c0,comp112994_c0,comp111793_c1,comp103106_c0,comp26680_c0,comp115748_c0,comp109741_c0,comp40751_c0,comp109900_c1,comp105645_c1,comp112522_c0,comp106444_c0
GO:0043226	organelle	cellular_component	0.99132	1	22	104	6481	22133	comp106444_c0,comp112522_c0,comp105645_c1,comp40751_c0,comp109900_c1,comp109741_c0,comp115748_c0,comp103106_c0,comp26680_c0,comp111793_c1,comp116308_c0,comp112994_c0,comp115984_c0,comp101471_c0,comp110495_c1,comp83173_c0,comp96684_c0,comp114679_c0,comp112445_c3,comp112501_c3,comp96771_c0,comp103701_c0
GO:0003677	DNA binding	molecular_function	0.99136	1	6	104	2654	22133	comp15751_c0,comp104436_c1,comp101471_c0,comp103106_c0,comp110715_c0,comp106444_c0
GO:0016818	hydrolase activity, acting on acid anhydrides, in phosphorus-containing anhydrides	molecular_function	0.99179	1	2	104	1282	22133	comp26680_c0,comp105925_c0
GO:0016817	hydrolase activity, acting on acid anhydrides	molecular_function	0.9945	1	2	104	1375	22133	comp26680_c0,comp105925_c0
GO:1901363	heterocyclic compound binding	molecular_function	0.99525	1	22	104	6775	22133	comp107518_c0,comp113223_c5,comp112501_c3,comp96771_c0,comp114679_c0,comp85480_c0,comp107368_c0,comp82502_c0,comp85204_c0,comp15751_c0,comp101471_c0,comp115984_c0,comp112994_c0,comp111793_c1,comp101151_c0,comp104436_c1,comp112835_c1,comp103106_c0,comp110715_c0,comp109741_c0,comp115380_c0,comp106444_c0
GO:0097159	organic cyclic compound binding	molecular_function	0.99533	1	22	104	6780	22133	comp115984_c0,comp101471_c0,comp82502_c0,comp15751_c0,comp85204_c0,comp107368_c0,comp85480_c0,comp113223_c5,comp96771_c0,comp112501_c3,comp107518_c0,comp114679_c0,comp106444_c0,comp109741_c0,comp115380_c0,comp112835_c1,comp103106_c0,comp104436_c1,comp110715_c0,comp112994_c0,comp101151_c0,comp111793_c1
GO:0005515	protein binding	molecular_function	0.99534	1	19	104	5637	22133	comp93371_c0,comp104868_c0,comp96771_c0,comp113223_c5,comp114679_c0,comp101471_c0,comp115984_c0,comp103672_c0,comp86479_c0,comp94174_c0,comp103106_c0,comp63781_c0,comp105925_c0,comp112994_c0,comp101151_c0,comp111582_c0,comp26149_c0,comp111192_c0,comp109985_c0
GO:0006996	organelle organization	biological_process	0.99569	1	1	104	1017	22133	comp103106_c0
GO:0044446	intracellular organelle part	cellular_component	0.99587	1	11	104	4103	22133	comp112445_c3,comp103701_c0,comp96771_c0,comp103106_c0,comp26680_c0,comp83173_c0,comp109900_c1,comp40751_c0,comp105645_c1,comp101471_c0,comp110495_c1
GO:0044422	organelle part	cellular_component	0.99623	1	11	104	4131	22133	comp105645_c1,comp110495_c1,comp101471_c0,comp83173_c0,comp40751_c0,comp109900_c1,comp26680_c0,comp103106_c0,comp112445_c3,comp96771_c0,comp103701_c0
GO:0005634	nucleus	cellular_component	0.99654	1	10	104	3845	22133	comp105645_c1,comp110495_c1,comp101471_c0,comp115748_c0,comp103106_c0,comp111793_c1,comp116308_c0,comp112994_c0,comp103701_c0,comp96771_c0
GO:0005623	cell	cellular_component	0.99738	1	33	104	9321	22133	comp112445_c3,comp114679_c0,comp106458_c0,comp110495_c1,comp101743_c0,comp112994_c0,comp116308_c0,comp103106_c0,comp26680_c0,comp109741_c0,comp109900_c1,comp105645_c1,comp103701_c0,comp112501_c3,comp96771_c0,comp101399_c0,comp97285_c0,comp83173_c0,comp96684_c0,comp15751_c0,comp115984_c0,comp101471_c0,comp111793_c1,comp111665_c1,comp115748_c0,comp105925_c0,comp110891_c0,comp82633_c0,comp40751_c0,c…
GO:0044464	cell part	cellular_component	0.99738	1	33	104	9321	22133	comp109900_c1,comp109741_c0,comp105645_c1,comp112994_c0,comp101743_c0,comp116308_c0,comp103106_c0,comp26680_c0,comp106458_c0,comp110495_c1,comp114679_c0,comp112445_c3,comp40751_c0,comp110891_c0,comp82633_c0,comp106444_c0,comp104051_c0,comp112522_c0,comp108609_c0,comp111665_c1,comp111793_c1,comp105925_c0,comp115748_c0,comp15751_c0,comp96684_c0,comp83173_c0,comp101471_c0,comp115984_c0,comp101399_c0…
GO:0003676	nucleic acid binding	molecular_function	0.99747	1	11	104	4424	22133	comp101471_c0,comp106444_c0,comp82502_c0,comp15751_c0,comp112835_c1,comp103106_c0,comp85480_c0,comp104436_c1,comp110715_c0,comp112994_c0,comp96771_c0
GO:0005622	intracellular	cellular_component	0.99902	1	29	104	8692	22133	comp40751_c0,comp109900_c1,comp110891_c0,comp109741_c0,comp106444_c0,comp112522_c0,comp105645_c1,comp108609_c0,comp111665_c1,comp111793_c1,comp101743_c0,comp116308_c0,comp112994_c0,comp115748_c0,comp105925_c0,comp103106_c0,comp26680_c0,comp15751_c0,comp83173_c0,comp96684_c0,comp101471_c0,comp115984_c0,comp110495_c1,comp114679_c0,comp112445_c3,comp112501_c3,comp103701_c0,comp96771_c0,comp97285_c0
GO:0005488	binding	molecular_function	0.99923	1	52	104	13704	22133	comp107518_c0,comp104868_c0,comp114679_c0,comp93371_c0,comp112282_c3,comp98309_c0,comp103672_c0,comp101743_c0,comp110364_c0,comp112994_c0,comp116308_c0,comp102589_c0,comp111582_c0,comp101151_c0,comp103106_c0,comp94174_c0,comp104436_c1,comp110715_c0,comp86460_c0,comp109900_c1,comp109741_c0,comp115380_c0,comp111192_c0,comp93501_c1,comp109985_c0,comp113223_c5,comp96771_c0,comp103701_c0,comp112501_c3…

## Sheet: Table S6
Table S6 The GO enrichment of the down-regualted DEGs
GO_accession	Description	Term_type	Over_represented_pValue	Corrected_pValue	DEG_item	DEG_list	Bg_item	Bg_list	Gene_names
GO:0019882	antigen processing and presentation	biological_process	6.4828e-06	0.061962	5	104	53	22133	comp107759_c0,comp107826_c0,comp98850_c0,comp96645_c0,comp83035_c0
GO:0042613	MHC class II protein complex	cellular_component	2.4422e-05	0.10523	4	104	34	22133	comp83035_c0,comp107759_c0,comp98850_c0,comp107826_c0
GO:0042611	MHC protein complex	cellular_component	4.2486e-05	0.10523	4	104	41	22133	comp107759_c0,comp107826_c0,comp98850_c0,comp83035_c0
GO:0006955	immune response	biological_process	4.4036e-05	0.10523	8	104	259	22133	comp107826_c0,comp96645_c0,comp83035_c0,comp107759_c0,comp96825_c0,comp114568_c0,comp106780_c0,comp98850_c0
GO:0002376	immune system process	biological_process	0.00026246	0.50171	8	104	334	22133	comp96645_c0,comp83035_c0,comp107826_c0,comp96825_c0,comp107759_c0,comp114568_c0,comp98850_c0,comp106780_c0
GO:0008883	glutamyl-tRNA reductase activity	molecular_function	0.00073581	1	2	104	9	22133	comp114174_c0,comp112068_c0
GO:0005525	GTP binding	molecular_function	0.0023873	1	9	104	521	22133	comp114429_c0,comp114174_c0,comp112068_c0,comp110628_c0,comp116263_c0,comp105565_c0,comp108420_c0,comp106501_c0,comp94888_c0
GO:0016763	transferase activity, transferring pentosyl groups	molecular_function	0.0024021	1	4	104	102	22133	comp115970_c0,comp105844_c0,comp111714_c0,comp92724_c0
GO:0032561	guanyl ribonucleotide binding	molecular_function	0.0025998	1	9	104	528	22133	comp116263_c0,comp106501_c0,comp94888_c0,comp105565_c0,comp108420_c0,comp114174_c0,comp114429_c0,comp112068_c0,comp110628_c0
GO:0019001	guanyl nucleotide binding	molecular_function	0.0027476	1	9	104	534	22133	comp116263_c0,comp108420_c0,comp105565_c0,comp94888_c0,comp106501_c0,comp114174_c0,comp114429_c0,comp110628_c0,comp112068_c0
GO:0019031	viral envelope	cellular_component	0.0051547	1	6	104	307	22133	comp93287_c1,comp116193_c0,comp94888_c0,comp107285_c0,comp25822_c0,comp106869_c1
GO:0036338	viral membrane	cellular_component	0.0051547	1	6	104	307	22133	comp106869_c1,comp116193_c0,comp93287_c1,comp25822_c0,comp107285_c0,comp94888_c0
GO:0004982	N-formyl peptide receptor activity	molecular_function	0.0066081	1	1	104	1	22133	comp90546_c0
GO:0008219	cell death	biological_process	0.0073078	1	6	104	319	22133	comp108404_c0,comp101418_c1,comp98412_c0,comp100520_c0,comp113111_c0,comp107279_c0
GO:0016265	death	biological_process	0.0073078	1	6	104	319	22133	comp108404_c0,comp101418_c1,comp98412_c0,comp100520_c0,comp107279_c0,comp113111_c0
GO:0008773	[protein-PII] uridylyltransferase activity	molecular_function	0.0073815	1	1	104	2	22133	comp111534_c0
GO:0016757	transferase activity, transferring glycosyl groups	molecular_function	0.0078863	1	7	104	433	22133	comp105844_c0,comp111714_c0,comp114456_c0,comp108420_c0,comp92724_c0,comp115970_c0,comp114174_c0
GO:0003924	GTPase activity	molecular_function	0.008919	1	7	104	420	22133	comp106869_c1,comp114429_c0,comp114174_c0,comp110628_c0,comp105565_c0,comp108420_c0,comp106501_c0
GO:0004399	histidinol dehydrogenase activity	molecular_function	0.010383	1	1	104	2	22133	comp94888_c0
GO:0017111	nucleoside-triphosphatase activity	molecular_function	0.010945	1	13	104	1218	22133	comp105565_c0,comp108420_c0,comp106501_c0,comp106869_c1,comp112386_c0,comp83066_c0,comp110628_c0,comp116228_c0,comp106839_c0,comp114429_c0,comp114174_c0,comp95115_c0,comp108188_c0
GO:0004422	hypoxanthine phosphoribosyltransferase activity	molecular_function	0.01121	1	1	104	2	22133	comp92724_c0
GO:0016787	hydrolase activity	molecular_function	0.01126	1	29	104	3741	22133	comp106839_c0,comp114520_c0,comp93867_c0,comp86958_c0,comp108188_c0,comp95115_c0,comp107733_c0,comp83066_c0,comp110628_c0,comp111879_c0,comp112386_c0,comp111211_c2,comp111680_c0,comp115420_c1,comp108420_c0,comp106501_c0,comp60746_c0,comp91415_c0,comp114174_c0,comp114429_c0,comp105303_c0,comp116228_c0,comp59760_c0,comp91995_c0,comp106869_c1,comp105565_c0,comp112069_c0,comp94888_c0,comp108404_c0
GO:0016462	pyrophosphatase activity	molecular_function	0.012487	1	13	104	1239	22133	comp106869_c1,comp112386_c0,comp108420_c0,comp105565_c0,comp106501_c0,comp106839_c0,comp114429_c0,comp114174_c0,comp95115_c0,comp108188_c0,comp83066_c0,comp110628_c0,comp116228_c0
GO:0005577	fibrinogen complex	cellular_component	0.012546	1	3	104	99	22133	comp94888_c0,comp107285_c0,comp93287_c1
GO:0030168	platelet activation	biological_process	0.014489	1	3	104	104	22133	comp93287_c1,comp107285_c0,comp94888_c0
GO:0016818	hydrolase activity, acting on acid anhydrides, in phosphorus-containing anhydrides	molecular_function	0.015669	1	13	104	1282	22133	comp110628_c0,comp83066_c0,comp116228_c0,comp106839_c0,comp95115_c0,comp108188_c0,comp114174_c0,comp114429_c0,comp108420_c0,comp105565_c0,comp106501_c0,comp106869_c1,comp112386_c0
GO:0044455	mitochondrial membrane part	cellular_component	0.01628	1	4	104	213	22133	comp98412_c0,comp106501_c0,comp116624_c0,comp114429_c0
GO:0070569	uridylyltransferase activity	molecular_function	0.01754	1	1	104	4	22133	comp111534_c0
GO:0006166	purine ribonucleoside salvage	biological_process	0.017745	1	1	104	3	22133	comp92724_c0
GO:0043174	nucleoside salvage	biological_process	0.017745	1	1	104	3	22133	comp92724_c0
GO:0046100	hypoxanthine metabolic process	biological_process	0.017745	1	1	104	3	22133	comp92724_c0
GO:0050661	NADP binding	molecular_function	0.018792	1	2	104	37	22133	comp112068_c0,comp114174_c0
GO:0015711	organic anion transport	biological_process	0.018927	1	3	104	107	22133	comp112068_c0,comp94888_c0,comp95115_c0
GO:0042157	lipoprotein metabolic process	biological_process	0.019221	1	3	104	110	22133	comp83066_c0,comp94888_c0,comp98202_c0
GO:0008521	acetyl-CoA transporter activity	molecular_function	0.019642	1	1	104	3	22133	comp112068_c0
GO:0015876	acetyl-CoA transport	biological_process	0.019642	1	1	104	3	22133	comp112068_c0
GO:0015916	fatty-acyl-CoA transport	biological_process	0.019642	1	1	104	3	22133	comp112068_c0
GO:1901337	thioester transport	biological_process	0.019642	1	1	104	3	22133	comp112068_c0
GO:0031411	gas vesicle	cellular_component	0.019745	1	1	104	5	22133	comp94888_c0
GO:0045263	proton-transporting ATP synthase complex, coupling factor F(o)	cellular_component	0.020254	1	3	104	131	22133	comp98412_c0,comp111523_c0,comp106501_c0
GO:0042451	purine nucleoside biosynthetic process	biological_process	0.020767	1	4	104	224	22133	comp111523_c0,comp106501_c0,comp92724_c0,comp98412_c0
GO:0046129	purine ribonucleoside biosynthetic process	biological_process	0.020767	1	4	104	224	22133	comp106501_c0,comp111523_c0,comp92724_c0,comp98412_c0
GO:0016620	oxidoreductase activity, acting on the aldehyde or oxo group of donors, NAD or NADP as acceptor	molecular_function	0.020907	1	2	104	40	22133	comp112068_c0,comp114174_c0
GO:0030245	cellulose catabolic process	biological_process	0.021165	1	1	104	4	22133	comp111879_c0
GO:0051275	beta-glucan catabolic process	biological_process	0.021165	1	1	104	4	22133	comp111879_c0
GO:0008964	phosphoenolpyruvate carboxylase activity	molecular_function	0.0214	1	1	104	4	22133	comp94888_c0
GO:0005515	protein binding	molecular_function	0.022741	1	40	104	5637	22133	comp116263_c0,comp103617_c1,comp106869_c1,comp101229_c0,comp106839_c1,comp107251_c1,comp111737_c1,comp116671_c0,comp110795_c0,comp100520_c0,comp101418_c1,comp112420_c0,comp114456_c0,comp113111_c0,comp101505_c0,comp112386_c0,comp93287_c1,comp114568_c0,comp114878_c0,comp106501_c0,comp111534_c0,comp107285_c0,comp116624_c0,comp114520_c0,comp108188_c0,comp110628_c0,comp109767_c4,comp110439_c0,comp9682…
GO:0007596	blood coagulation	biological_process	0.023461	1	3	104	129	22133	comp107285_c0,comp94888_c0,comp93287_c1
GO:0006298	mismatch repair	biological_process	0.02356	1	2	104	43	22133	comp106501_c0,comp108188_c0
GO:0042981	regulation of apoptotic process	biological_process	0.024349	1	4	104	200	22133	comp101418_c1,comp107279_c0,comp113111_c0,comp100520_c0
GO:0043067	regulation of programmed cell death	biological_process	0.024349	1	4	104	200	22133	comp101418_c1,comp100520_c0,comp113111_c0,comp107279_c0
GO:0016817	hydrolase activity, acting on acid anhydrides	molecular_function	0.024733	1	13	104	1375	22133	comp116228_c0,comp83066_c0,comp110628_c0,comp114174_c0,comp114429_c0,comp95115_c0,comp108188_c0,comp106839_c0,comp106501_c0,comp105565_c0,comp108420_c0,comp112386_c0,comp106869_c1
GO:0050896	response to stimulus	biological_process	0.024861	1	33	104	4894	22133	comp102034_c0,comp105388_c0,comp114174_c0,comp90546_c0,comp99328_c0,comp94888_c0,comp96825_c0,comp110278_c0,comp105565_c0,comp96645_c0,comp83035_c0,comp115420_c1,comp108420_c0,comp114429_c0,comp113310_c0,comp115611_c0,comp111523_c0,comp101134_c0,comp101229_c0,comp116263_c0,comp98850_c0,comp108188_c0,comp107826_c0,comp110628_c0,comp111680_c0,comp107285_c0,comp111534_c0,comp107759_c0,comp114878_c0,…
GO:0007599	hemostasis	biological_process	0.025086	1	3	104	132	22133	comp107285_c0,comp94888_c0,comp93287_c1
GO:0010941	regulation of cell death	biological_process	0.025624	1	4	104	205	22133	comp101418_c1,comp107279_c0,comp113111_c0,comp100520_c0
GO:0004476	mannose-6-phosphate isomerase activity	molecular_function	0.026123	1	1	104	4	22133	comp104054_c0
GO:0017007	protein-bilin linkage	biological_process	0.026126	1	1	104	4	22133	comp116193_c0
GO:0017009	protein-phycocyanobilin linkage	biological_process	0.026126	1	1	104	4	22133	comp116193_c0
GO:0050817	coagulation	biological_process	0.02639	1	3	104	134	22133	comp94888_c0,comp107285_c0,comp93287_c1
GO:0030246	carbohydrate binding	molecular_function	0.026656	1	4	104	230	22133	comp106780_c0,comp107138_c0,comp107285_c0,comp107654_c0
GO:0030674	protein binding, bridging	molecular_function	0.026824	1	3	104	127	22133	comp94888_c0,comp107285_c0,comp93287_c1
GO:0060090	binding, bridging	molecular_function	0.026824	1	3	104	127	22133	comp94888_c0,comp107285_c0,comp93287_c1
GO:0050878	regulation of body fluid levels	biological_process	0.027646	1	3	104	138	22133	comp93287_c1,comp94888_c0,comp107285_c0
GO:0009163	nucleoside biosynthetic process	biological_process	0.027751	1	4	104	241	22133	comp92724_c0,comp98412_c0,comp106501_c0,comp111523_c0
GO:0042455	ribonucleoside biosynthetic process	biological_process	0.027751	1	4	104	241	22133	comp92724_c0,comp98412_c0,comp111523_c0,comp106501_c0
GO:0030243	cellulose metabolic process	biological_process	0.02864	1	1	104	7	22133	comp111879_c0
GO:0001775	cell activation	biological_process	0.028747	1	3	104	133	22133	comp107285_c0,comp94888_c0,comp93287_c1
GO:0015985	energy coupled proton transport, down electrochemical gradient	biological_process	0.02993	1	3	104	150	22133	comp111523_c0,comp106501_c0,comp98412_c0
GO:0015986	ATP synthesis coupled proton transport	biological_process	0.02993	1	3	104	150	22133	comp98412_c0,comp111523_c0,comp106501_c0
GO:0045259	proton-transporting ATP synthase complex	cellular_component	0.030169	1	3	104	149	22133	comp98412_c0,comp106501_c0,comp111523_c0
GO:0016044	cellular membrane organization	biological_process	0.030297	1	3	104	134	22133	comp116624_c0,comp106869_c1,comp111523_c0
GO:0051182	coenzyme transport	biological_process	0.031716	1	1	104	5	22133	comp112068_c0
GO:0051185	coenzyme transporter activity	molecular_function	0.031716	1	1	104	5	22133	comp112068_c0
GO:0008375	acetylglucosaminyltransferase activity	molecular_function	0.033935	1	2	104	53	22133	comp108420_c0,comp114456_c0
GO:0003950	NAD+ ADP-ribosyltransferase activity	molecular_function	0.033996	1	2	104	52	22133	comp115970_c0,comp111714_c0
GO:0031966	mitochondrial membrane	cellular_component	0.03506	1	5	104	379	22133	comp116624_c0,comp106869_c1,comp114429_c0,comp98412_c0,comp106501_c0
GO:0009251	glucan catabolic process	biological_process	0.035184	1	1	104	7	22133	comp111879_c0
GO:0044247	cellular polysaccharide catabolic process	biological_process	0.035184	1	1	104	7	22133	comp111879_c0
GO:0017006	protein-tetrapyrrole linkage	biological_process	0.035631	1	1	104	6	22133	comp116193_c0
GO:0016887	ATPase activity	molecular_function	0.036959	1	7	104	586	22133	comp106839_c0,comp95115_c0,comp108188_c0,comp112386_c0,comp114429_c0,comp110628_c0,comp116228_c0
GO:0005102	receptor binding	molecular_function	0.037025	1	7	104	654	22133	comp114568_c0,comp93287_c1,comp96825_c0,comp107285_c0,comp111534_c0,comp94888_c0,comp114878_c0
GO:0051258	protein polymerization	biological_process	0.038771	1	3	104	155	22133	comp94888_c0,comp107285_c0,comp93287_c1
GO:0048870	cell motility	biological_process	0.038967	1	4	104	247	22133	comp83066_c0,comp114878_c0,comp94888_c0,comp107285_c0
GO:0051674	localization of cell	biological_process	0.038967	1	4	104	247	22133	comp83066_c0,comp94888_c0,comp107285_c0,comp114878_c0
GO:0008810	cellulase activity	molecular_function	0.04044	1	1	104	7	22133	comp111879_c0
GO:0044423	virion part	cellular_component	0.041013	1	7	104	636	22133	comp114878_c0,comp25822_c0,comp107285_c0,comp94888_c0,comp116193_c0,comp93287_c1,comp106869_c1
GO:0072522	purine-containing compound biosynthetic process	biological_process	0.041487	1	4	104	274	22133	comp92724_c0,comp98412_c0,comp111523_c0,comp106501_c0
GO:0031412	gas vesicle organization	biological_process	0.043259	1	1	104	10	22133	comp94888_c0
GO:1901659	glycosyl compound biosynthetic process	biological_process	0.043779	1	4	104	271	22133	comp111523_c0,comp106501_c0,comp98412_c0,comp92724_c0
GO:0042060	wound healing	biological_process	0.044056	1	3	104	161	22133	comp93287_c1,comp107285_c0,comp94888_c0
GO:0006754	ATP biosynthetic process	biological_process	0.044968	1	3	104	176	22133	comp111523_c0,comp106501_c0,comp98412_c0
GO:0007008	outer mitochondrial membrane organization	biological_process	0.045009	1	1	104	8	22133	comp116624_c0
GO:0045040	protein import into mitochondrial outer membrane	biological_process	0.045009	1	1	104	8	22133	comp116624_c0
GO:0051865	protein autoubiquitination	biological_process	0.045582	1	1	104	9	22133	comp112386_c0
GO:0017137	Rab GTPase binding	molecular_function	0.04687	1	2	104	60	22133	comp114456_c0,comp112386_c0
GO:0043101	purine-containing compound salvage	biological_process	0.047458	1	1	104	8	22133	comp92724_c0
GO:0016903	oxidoreductase activity, acting on the aldehyde or oxo group of donors	molecular_function	0.047804	1	2	104	64	22133	comp112068_c0,comp114174_c0
GO:0019028	viral capsid	cellular_component	0.049128	1	5	104	395	22133	comp93287_c1,comp114878_c0,comp94888_c0,comp107285_c0,comp106869_c1
GO:0033177	proton-transporting two-sector ATPase complex, proton-transporting domain	cellular_component	0.049634	1	4	104	284	22133	comp98412_c0,comp107285_c0,comp111523_c0,comp106501_c0
GO:0009145	purine nucleoside triphosphate biosynthetic process	biological_process	0.052417	1	3	104	188	22133	comp98412_c0,comp106501_c0,comp111523_c0
GO:0009206	purine ribonucleoside triphosphate biosynthetic process	biological_process	0.052417	1	3	104	188	22133	comp98412_c0,comp111523_c0,comp106501_c0
GO:0000272	polysaccharide catabolic process	biological_process	0.052628	1	1	104	12	22133	comp111879_c0
GO:0016042	lipid catabolic process	biological_process	0.052718	1	3	104	159	22133	comp111211_c2,comp113111_c0,comp91415_c0
GO:0051273	beta-glucan metabolic process	biological_process	0.053315	1	1	104	12	22133	comp111879_c0
GO:0007165	signal transduction	biological_process	0.053684	1	24	104	3501	22133	comp114568_c0,comp93287_c1,comp106780_c0,comp108420_c0,comp111534_c0,comp107285_c0,comp114878_c0,comp110628_c0,comp96645_c0,comp110278_c0,comp105565_c0,comp94888_c0,comp96825_c0,comp101229_c0,comp99328_c0,comp116263_c0,comp101134_c0,comp90546_c0,comp111523_c0,comp115611_c0,comp102034_c0,comp105388_c0,comp114174_c0,comp114429_c0
GO:0007264	small GTPase mediated signal transduction	biological_process	0.054634	1	7	104	613	22133	comp116263_c0,comp102034_c0,comp114174_c0,comp114429_c0,comp110628_c0,comp105565_c0,comp108420_c0
GO:0016298	lipase activity	molecular_function	0.05671	1	2	104	74	22133	comp91415_c0,comp111211_c2
GO:1901137	carbohydrate derivative biosynthetic process	biological_process	0.057139	1	8	104	785	22133	comp106501_c0,comp92724_c0,comp108420_c0,comp98202_c0,comp105844_c0,comp111523_c0,comp98412_c0,comp114174_c0
GO:0043234	protein complex	cellular_component	0.057568	1	29	104	4369	22133	comp111879_c0,comp112386_c0,comp115420_c1,comp108420_c0,comp93287_c1,comp114878_c0,comp106501_c0,comp107759_c0,comp107285_c0,comp116624_c0,comp93867_c0,comp114038_c0,comp83035_c0,comp99437_c0,comp108188_c0,comp107826_c0,comp106869_c1,comp101229_c0,comp98850_c0,comp96483_c0,comp94888_c0,comp87432_c0,comp100753_c0,comp114429_c0,comp95156_c0,comp98412_c0,comp111523_c0,comp112420_c0,comp116228_c0
GO:0003956	NAD(P)+-protein-arginine ADP-ribosyltransferase activity	molecular_function	0.057788	1	1	104	10	22133	comp105844_c0
GO:0009201	ribonucleoside triphosphate biosynthetic process	biological_process	0.058561	1	3	104	194	22133	comp98412_c0,comp111523_c0,comp106501_c0
GO:0040011	locomotion	biological_process	0.058895	1	5	104	415	22133	comp83066_c0,comp96825_c0,comp94888_c0,comp107285_c0,comp114878_c0
GO:0019012	virion	cellular_component	0.059564	1	7	104	694	22133	comp93287_c1,comp116193_c0,comp94888_c0,comp107285_c0,comp114878_c0,comp25822_c0,comp106869_c1
GO:0009142	nucleoside triphosphate biosynthetic process	biological_process	0.059607	1	3	104	195	22133	comp98412_c0,comp111523_c0,comp106501_c0
GO:0015743	malate transport	biological_process	0.060083	1	1	104	13	22133	comp94888_c0
GO:0044275	cellular carbohydrate catabolic process	biological_process	0.060477	1	1	104	12	22133	comp111879_c0
GO:0051184	cofactor transporter activity	molecular_function	0.060851	1	1	104	12	22133	comp112068_c0
GO:0023052	signaling	biological_process	0.06143	1	24	104	3563	22133	comp105388_c0,comp102034_c0,comp114174_c0,comp114429_c0,comp115611_c0,comp111523_c0,comp101134_c0,comp90546_c0,comp99328_c0,comp101229_c0,comp116263_c0,comp96825_c0,comp94888_c0,comp105565_c0,comp110278_c0,comp96645_c0,comp110628_c0,comp107285_c0,comp111534_c0,comp114878_c0,comp114568_c0,comp93287_c1,comp106780_c0,comp108420_c0
GO:0044700	single organism signaling	biological_process	0.06143	1	24	104	3563	22133	comp101229_c0,comp99328_c0,comp116263_c0,comp105565_c0,comp110278_c0,comp96825_c0,comp94888_c0,comp115611_c0,comp105388_c0,comp102034_c0,comp114174_c0,comp114429_c0,comp101134_c0,comp90546_c0,comp111523_c0,comp106780_c0,comp93287_c1,comp114568_c0,comp108420_c0,comp107285_c0,comp111534_c0,comp114878_c0,comp96645_c0,comp110628_c0
GO:0004611	phosphoenolpyruvate carboxykinase activity	molecular_function	0.063958	1	1	104	11	22133	comp94888_c0
GO:0015740	C4-dicarboxylate transport	biological_process	0.065245	1	1	104	14	22133	comp94888_c0
GO:0006915	apoptotic process	biological_process	0.065723	1	4	104	280	22133	comp100520_c0,comp107279_c0,comp113111_c0,comp101418_c1
GO:0012501	programmed cell death	biological_process	0.065723	1	4	104	280	22133	comp101418_c1,comp107279_c0,comp113111_c0,comp100520_c0
GO:0005740	mitochondrial envelope	cellular_component	0.066995	1	5	104	485	22133	comp98412_c0,comp106501_c0,comp106869_c1,comp116624_c0,comp114429_c0
GO:0008203	cholesterol metabolic process	biological_process	0.069879	1	1	104	13	22133	comp111211_c2
GO:0046034	ATP metabolic process	biological_process	0.070523	1	4	104	361	22133	comp98412_c0,comp111523_c0,comp106501_c0,comp112386_c0
GO:0009611	response to wounding	biological_process	0.07152	1	3	104	194	22133	comp107285_c0,comp94888_c0,comp93287_c1
GO:0061024	membrane organization	biological_process	0.072279	1	3	104	186	22133	comp116624_c0,comp106869_c1,comp111523_c0
GO:0000276	mitochondrial proton-transporting ATP synthase complex, coupling factor F(o)	cellular_component	0.073158	1	2	104	103	22133	comp98412_c0,comp106501_c0
GO:0015849	organic acid transport	biological_process	0.073212	1	2	104	87	22133	comp95115_c0,comp94888_c0
GO:0046942	carboxylic acid transport	biological_process	0.073212	1	2	104	87	22133	comp95115_c0,comp94888_c0
GO:0033014	tetrapyrrole biosynthetic process	biological_process	0.073925	1	3	104	170	22133	comp114174_c0,comp112068_c0,comp116228_c0
GO:0005126	cytokine receptor binding	molecular_function	0.074287	1	2	104	91	22133	comp96825_c0,comp114568_c0
GO:0008194	UDP-glycosyltransferase activity	molecular_function	0.074741	1	2	104	90	22133	comp108420_c0,comp114456_c0
GO:0019867	outer membrane	cellular_component	0.074906	1	3	104	183	22133	comp108404_c0,comp116624_c0,comp106869_c1
GO:0019643	reductive tricarboxylic acid cycle	biological_process	0.075825	1	1	104	13	22133	comp94888_c0
GO:0007154	cell communication	biological_process	0.075956	1	24	104	3642	22133	comp96825_c0,comp94888_c0,comp110278_c0,comp105565_c0,comp101229_c0,comp99328_c0,comp116263_c0,comp111523_c0,comp101134_c0,comp90546_c0,comp102034_c0,comp105388_c0,comp114429_c0,comp114174_c0,comp115611_c0,comp107285_c0,comp111534_c0,comp114878_c0,comp93287_c1,comp106780_c0,comp114568_c0,comp108420_c0,comp110628_c0,comp96645_c0
GO:0009247	glycolipid biosynthetic process	biological_process	0.075986	1	2	104	85	22133	comp114174_c0,comp98202_c0
GO:0046467	membrane lipid biosynthetic process	biological_process	0.075986	1	2	104	85	22133	comp114174_c0,comp98202_c0
GO:0007006	mitochondrial membrane organization	biological_process	0.077037	1	1	104	15	22133	comp116624_c0
GO:0045333	cellular respiration	biological_process	0.077357	1	4	104	386	22133	comp112068_c0,comp94888_c0,comp114429_c0,comp105303_c0
GO:0005982	starch metabolic process	biological_process	0.078111	1	2	104	87	22133	comp111879_c0,comp93867_c0
GO:0005985	sucrose metabolic process	biological_process	0.080076	1	2	104	89	22133	comp111879_c0,comp93867_c0
GO:0015992	proton transport	biological_process	0.080885	1	6	104	680	22133	comp111523_c0,comp106501_c0,comp107285_c0,comp98412_c0,comp112068_c0,comp114429_c0
GO:0006818	hydrogen transport	biological_process	0.081535	1	6	104	682	22133	comp98412_c0,comp112068_c0,comp107285_c0,comp106501_c0,comp111523_c0,comp114429_c0
GO:0005984	disaccharide metabolic process	biological_process	0.081969	1	2	104	91	22133	comp93867_c0,comp111879_c0
GO:0005753	mitochondrial proton-transporting ATP synthase complex	cellular_component	0.083912	1	2	104	111	22133	comp98412_c0,comp106501_c0
GO:0020012	evasion or tolerance of host immune response	biological_process	0.083989	1	1	104	18	22133	comp113310_c0
GO:0051805	evasion or tolerance of immune response of other organism involved in symbiotic interaction	biological_process	0.083989	1	1	104	18	22133	comp113310_c0
GO:0052564	response to immune response of other organism involved in symbiotic interaction	biological_process	0.083989	1	1	104	18	22133	comp113310_c0
GO:0052572	response to host immune response	biological_process	0.083989	1	1	104	18	22133	comp113310_c0
GO:0044780	bacterial-type flagellum assembly	biological_process	0.084798	1	1	104	18	22133	comp114878_c0
GO:0000772	mating pheromone activity	molecular_function	0.087245	1	1	104	19	22133	comp111534_c0
GO:0006820	anion transport	biological_process	0.08734	1	3	104	208	22133	comp94888_c0,comp112068_c0,comp95115_c0
GO:0015977	carbon fixation	biological_process	0.08757	1	1	104	15	22133	comp94888_c0
GO:0004175	endopeptidase activity	molecular_function	0.089698	1	6	104	641	22133	comp91995_c0,comp59760_c0,comp60746_c0,comp107733_c0,comp115420_c1,comp86958_c0
GO:0016469	proton-transporting two-sector ATPase complex	cellular_component	0.090012	1	4	104	341	22133	comp107285_c0,comp111523_c0,comp106501_c0,comp98412_c0
GO:0044429	mitochondrial part	cellular_component	0.09154	1	5	104	524	22133	comp98412_c0,comp106501_c0,comp106869_c1,comp116624_c0,comp114429_c0
GO:0004872	receptor activity	molecular_function	0.091952	1	7	104	829	22133	comp90546_c0,comp110278_c0,comp101134_c0,comp106780_c0,comp115611_c0,comp99328_c0,comp105388_c0
GO:0019835	cytolysis	biological_process	0.091954	1	1	104	19	22133	comp108404_c0
GO:0034220	ion transmembrane transport	biological_process	0.09275	1	5	104	502	22133	comp98412_c0,comp107285_c0,comp111523_c0,comp106501_c0,comp95115_c0
GO:0051716	cellular response to stimulus	biological_process	0.093327	1	27	104	4290	22133	comp110628_c0,comp108188_c0,comp96645_c0,comp111534_c0,comp107285_c0,comp114878_c0,comp106501_c0,comp106780_c0,comp93287_c1,comp114568_c0,comp108420_c0,comp111680_c0,comp111523_c0,comp101134_c0,comp90546_c0,comp102034_c0,comp105388_c0,comp114429_c0,comp114174_c0,comp115611_c0,comp96825_c0,comp94888_c0,comp105565_c0,comp110278_c0,comp99328_c0,comp101229_c0,comp116263_c0
GO:0007586	digestion	biological_process	0.093644	1	1	104	20	22133	comp113111_c0
GO:1901566	organonitrogen compound biosynthetic process	biological_process	0.093708	1	8	104	896	22133	comp106501_c0,comp94888_c0,comp92724_c0,comp114174_c0,comp111523_c0,comp116228_c0,comp112068_c0,comp98412_c0
GO:0017176	phosphatidylinositol N-acetylglucosaminyltransferase activity	molecular_function	0.093749	1	1	104	18	22133	comp114456_c0
GO:0043094	cellular metabolic compound salvage	biological_process	0.094303	1	1	104	16	22133	comp92724_c0
GO:0005770	late endosome	cellular_component	0.094397	1	1	104	18	22133	comp114456_c0
GO:0030682	evasion or tolerance of host defense response	biological_process	0.09462	1	1	104	21	22133	comp113310_c0
GO:0051807	evasion or tolerance of defense response of other organism involved in symbiotic interaction	biological_process	0.09462	1	1	104	21	22133	comp113310_c0
GO:0015980	energy derivation by oxidation of organic compounds	biological_process	0.095216	1	4	104	409	22133	comp94888_c0,comp112068_c0,comp114429_c0,comp105303_c0
GO:0051920	peroxiredoxin activity	molecular_function	0.095904	1	1	104	19	22133	comp102298_c0
GO:0044781	bacterial-type flagellum organization	biological_process	0.09628	1	1	104	21	22133	comp114878_c0
GO:0004298	threonine-type endopeptidase activity	molecular_function	0.097616	1	1	104	20	22133	comp115420_c1
GO:0070003	threonine-type peptidase activity	molecular_function	0.097616	1	1	104	20	22133	comp115420_c1
GO:0004536	deoxyribonuclease activity	molecular_function	0.09776	1	2	104	104	22133	comp105303_c0,comp94888_c0
GO:0007005	mitochondrion organization	biological_process	0.098122	1	2	104	101	22133	comp116624_c0,comp106869_c1
GO:0005164	tumor necrosis factor receptor binding	molecular_function	0.10096	1	1	104	22	22133	comp114568_c0
GO:0032813	tumor necrosis factor receptor superfamily binding	molecular_function	0.10096	1	1	104	22	22133	comp114568_c0
GO:0005741	mitochondrial outer membrane	cellular_component	0.10243	1	2	104	99	22133	comp116624_c0,comp106869_c1
GO:0005186	pheromone activity	molecular_function	0.10289	1	1	104	23	22133	comp111534_c0
GO:0016125	sterol metabolic process	biological_process	0.10522	1	1	104	21	22133	comp111211_c2
GO:0005742	mitochondrial outer membrane translocase complex	cellular_component	0.10595	1	1	104	21	22133	comp116624_c0
GO:0015078	hydrogen ion transmembrane transporter activity	molecular_function	0.10703	1	5	104	568	22133	comp114429_c0,comp98412_c0,comp106501_c0,comp111523_c0,comp107285_c0
GO:0031968	organelle outer membrane	cellular_component	0.10738	1	2	104	102	22133	comp116624_c0,comp106869_c1
GO:0000105	histidine biosynthetic process	biological_process	0.10805	1	1	104	20	22133	comp94888_c0
GO:0033013	tetrapyrrole metabolic process	biological_process	0.11035	1	3	104	204	22133	comp112068_c0,comp116228_c0,comp114174_c0
GO:0005819	spindle	cellular_component	0.1116	1	2	104	106	22133	comp107285_c0,comp95156_c0
GO:0019318	hexose metabolic process	biological_process	0.1117	1	3	104	214	22133	comp93867_c0,comp104054_c0,comp94888_c0
GO:0006835	dicarboxylic acid transport	biological_process	0.11196	1	1	104	24	22133	comp94888_c0
GO:0006073	cellular glucan metabolic process	biological_process	0.11271	1	2	104	109	22133	comp111879_c0,comp93867_c0
GO:0044042	glucan metabolic process	biological_process	0.11271	1	2	104	109	22133	comp111879_c0,comp93867_c0
GO:0051181	cofactor transport	biological_process	0.11297	1	1	104	22	22133	comp112068_c0
GO:0006869	lipid transport	biological_process	0.11309	1	2	104	110	22133	comp114456_c0,comp94888_c0
GO:0031514	motile cilium	cellular_component	0.11391	1	2	104	108	22133	comp107285_c0,comp94888_c0
GO:0044413	avoidance of host defenses	biological_process	0.11559	1	1	104	26	22133	comp113310_c0
GO:0044415	evasion or tolerance of host defenses	biological_process	0.11559	1	1	104	26	22133	comp113310_c0
GO:0051832	avoidance of defenses of other organism involved in symbiotic interaction	biological_process	0.11559	1	1	104	26	22133	comp113310_c0
GO:0051834	evasion or tolerance of defenses of other organism involved in symbiotic interaction	biological_process	0.11559	1	1	104	26	22133	comp113310_c0
GO:0052173	response to defenses of other organism involved in symbiotic interaction	biological_process	0.11559	1	1	104	26	22133	comp113310_c0
GO:0052200	response to host defenses	biological_process	0.11559	1	1	104	26	22133	comp113310_c0
GO:0075136	response to host	biological_process	0.11559	1	1	104	26	22133	comp113310_c0
GO:0004553	hydrolase activity, hydrolyzing O-glycosyl compounds	molecular_function	0.11568	1	3	104	233	22133	comp93867_c0,comp111879_c0,comp114174_c0
GO:0010876	lipid localization	biological_process	0.1157	1	2	104	112	22133	comp114456_c0,comp94888_c0
GO:0051205	protein insertion into membrane	biological_process	0.11606	1	1	104	27	22133	comp111523_c0
GO:0051668	localization within membrane	biological_process	0.11606	1	1	104	27	22133	comp111523_c0
GO:0005615	extracellular space	cellular_component	0.1197	1	3	104	252	22133	comp107285_c0,comp94888_c0,comp93287_c1
GO:0004806	triglyceride lipase activity	molecular_function	0.12058	1	1	104	24	22133	comp91415_c0
GO:0009152	purine ribonucleotide biosynthetic process	biological_process	0.12115	1	3	104	256	22133	comp111523_c0,comp106501_c0,comp98412_c0
GO:0005606	laminin-1 complex	cellular_component	0.12195	1	1	104	24	22133	comp114878_c0
GO:0043256	laminin complex	cellular_component	0.12195	1	1	104	24	22133	comp114878_c0
GO:0005743	mitochondrial inner membrane	cellular_component	0.12231	1	3	104	265	22133	comp106501_c0,comp98412_c0,comp114429_c0
GO:0006308	DNA catabolic process	biological_process	0.12325	1	2	104	119	22133	comp105303_c0,comp94888_c0
GO:0006164	purine nucleotide biosynthetic process	biological_process	0.12369	1	3	104	259	22133	comp106501_c0,comp111523_c0,comp98412_c0
GO:0005996	monosaccharide metabolic process	biological_process	0.12388	1	3	104	225	22133	comp93867_c0,comp94888_c0,comp104054_c0
GO:0000151	ubiquitin ligase complex	cellular_component	0.12415	1	3	104	216	22133	comp106869_c1,comp99437_c0,comp112386_c0
GO:0044421	extracellular region part	cellular_component	0.12447	1	6	104	678	22133	comp114878_c0,comp107285_c0,comp94888_c0,comp93287_c1,comp86958_c0,comp101229_c0
GO:0050794	regulation of cellular process	biological_process	0.12456	1	36	104	6092	22133	comp94888_c0,comp96825_c0,comp110278_c0,comp105565_c0,comp99328_c0,comp116228_c0,comp90546_c0,comp114174_c0,comp102034_c0,comp105388_c0,comp108420_c0,comp115420_c1,comp107279_c0,comp96645_c0,comp114038_c0,comp92724_c0,comp116263_c0,comp101229_c0,comp112420_c0,comp111523_c0,comp101418_c1,comp111223_c0,comp101134_c0,comp114429_c0,comp100520_c0,comp115611_c0,comp114878_c0,comp107285_c0,comp111534_c0…
GO:0006471	protein ADP-ribosylation	biological_process	0.12631	1	1	104	23	22133	comp105844_c0
GO:0016050	vesicle organization	biological_process	0.1315	1	1	104	26	22133	comp94888_c0
GO:0003333	amino acid transmembrane transport	biological_process	0.13329	1	1	104	28	22133	comp95115_c0
GO:0032991	macromolecular complex	cellular_component	0.13379	1	30	104	4988	22133	comp93287_c1,comp108420_c0,comp107759_c0,comp107285_c0,comp106501_c0,comp114878_c0,comp111879_c0,comp115420_c1,comp112386_c0,comp107826_c0,comp104054_c0,comp114038_c0,comp93867_c0,comp83035_c0,comp116624_c0,comp108188_c0,comp99437_c0,comp96483_c0,comp98850_c0,comp94888_c0,comp101229_c0,comp106869_c1,comp98412_c0,comp116228_c0,comp112420_c0,comp111523_c0,comp87432_c0,comp100753_c0,comp95156_c0,com…
GO:0016020	membrane	cellular_component	0.1345	1	38	104	6564	22133	comp93287_c1,comp114568_c0,comp114878_c0,comp106501_c0,comp107285_c0,comp107759_c0,comp111680_c0,comp110628_c0,comp107826_c0,comp116624_c0,comp107654_c0,comp98850_c0,comp108404_c0,comp98202_c0,comp106869_c1,comp112068_c0,comp105913_c0,comp101134_c0,comp111523_c0,comp115611_c0,comp108800_c0,comp116671_c0,comp114429_c0,comp108420_c0,comp116286_c0,comp109970_c0,comp91583_c0,comp100700_c0,comp83035_c…
GO:0005605	basal lamina	cellular_component	0.13802	1	1	104	27	22133	comp114878_c0
GO:0017016	Ras GTPase binding	molecular_function	0.13937	1	2	104	112	22133	comp112386_c0,comp114456_c0
GO:0031267	small GTPase binding	molecular_function	0.13937	1	2	104	112	22133	comp114456_c0,comp112386_c0
GO:0051020	GTPase binding	molecular_function	0.13937	1	2	104	112	22133	comp112386_c0,comp114456_c0
GO:0044743	intracellular protein transmembrane import	biological_process	0.14001	1	1	104	30	22133	comp116624_c0
GO:0009260	ribonucleotide biosynthetic process	biological_process	0.14109	1	3	104	272	22133	comp98412_c0,comp106501_c0,comp111523_c0
GO:0046390	ribose phosphate biosynthetic process	biological_process	0.14109	1	3	104	272	22133	comp98412_c0,comp111523_c0,comp106501_c0
GO:0005839	proteasome core complex	cellular_component	0.14179	1	1	104	29	22133	comp115420_c1
GO:0016758	transferase activity, transferring hexosyl groups	molecular_function	0.14244	1	3	104	254	22133	comp114174_c0,comp114456_c0,comp108420_c0
GO:0019866	organelle inner membrane	cellular_component	0.14337	1	3	104	282	22133	comp114429_c0,comp106501_c0,comp98412_c0
GO:0004564	beta-fructofuranosidase activity	molecular_function	0.14348	1	1	104	30	22133	comp93867_c0
GO:0004575	sucrose alpha-glucosidase activity	molecular_function	0.14348	1	1	104	30	22133	comp93867_c0
GO:0017177	glucosidase II complex	cellular_component	0.14348	1	1	104	30	22133	comp93867_c0
GO:0043623	cellular protein complex assembly	biological_process	0.14464	1	3	104	265	22133	comp93287_c1,comp107285_c0,comp94888_c0
GO:0070011	peptidase activity, acting on L-amino acid peptides	molecular_function	0.14494	1	7	104	878	22133	comp86958_c0,comp115420_c1,comp107733_c0,comp91995_c0,comp59760_c0,comp60746_c0,comp91415_c0
GO:0008053	mitochondrial fusion	biological_process	0.14496	1	1	104	29	22133	comp106869_c1
GO:0065002	intracellular protein transmembrane transport	biological_process	0.1457	1	1	104	31	22133	comp116624_c0
GO:0008236	serine-type peptidase activity	molecular_function	0.15174	1	3	104	272	22133	comp91415_c0,comp60746_c0,comp59760_c0
GO:0017171	serine hydrolase activity	molecular_function	0.15174	1	3	104	272	22133	comp91415_c0,comp59760_c0,comp60746_c0
GO:0016798	hydrolase activity, acting on glycosyl bonds	molecular_function	0.15218	1	3	104	262	22133	comp93867_c0,comp111879_c0,comp114174_c0
GO:0006928	cellular component movement	biological_process	0.15219	1	4	104	429	22133	comp114878_c0,comp107285_c0,comp94888_c0,comp83066_c0
GO:0005929	cilium	cellular_component	0.15234	1	2	104	126	22133	comp94888_c0,comp107285_c0
GO:0006626	protein targeting to mitochondrion	biological_process	0.15289	1	1	104	33	22133	comp116624_c0
GO:0070585	protein localization to mitochondrion	biological_process	0.15289	1	1	104	33	22133	comp116624_c0
GO:0072655	establishment of protein localization to mitochondrion	biological_process	0.15289	1	1	104	33	22133	comp116624_c0
GO:0001653	peptide receptor activity	molecular_function	0.15316	1	1	104	42	22133	comp90546_c0
GO:0008528	G-protein coupled peptide receptor activity	molecular_function	0.15316	1	1	104	42	22133	comp90546_c0
GO:0009311	oligosaccharide metabolic process	biological_process	0.15362	1	2	104	132	22133	comp93867_c0,comp111879_c0
GO:0008009	chemokine activity	molecular_function	0.15394	1	1	104	33	22133	comp96825_c0
GO:0042379	chemokine receptor binding	molecular_function	0.15394	1	1	104	33	22133	comp96825_c0
GO:0016861	intramolecular oxidoreductase activity, interconverting aldoses and ketoses	molecular_function	0.15424	1	1	104	29	22133	comp104054_c0
GO:0004558	alpha-glucosidase activity	molecular_function	0.15478	1	1	104	32	22133	comp93867_c0
GO:0044459	plasma membrane part	cellular_component	0.15493	1	4	104	453	22133	comp98850_c0,comp107826_c0,comp107759_c0,comp83035_c0
GO:0006547	histidine metabolic process	biological_process	0.15508	1	1	104	29	22133	comp94888_c0
GO:0052803	imidazole-containing compound metabolic process	biological_process	0.15508	1	1	104	29	22133	comp94888_c0
GO:0046677	response to antibiotic	biological_process	0.15582	1	1	104	32	22133	comp94888_c0
GO:0019438	aromatic compound biosynthetic process	biological_process	0.15678	1	20	104	3247	22133	comp94888_c0,comp92684_c0,comp92724_c0,comp101229_c0,comp112420_c0,comp111523_c0,comp116228_c0,comp98412_c0,comp112068_c0,comp100693_c0,comp111223_c0,comp114174_c0,comp106501_c0,comp108420_c0,comp93287_c1,comp114568_c0,comp115420_c1,comp111879_c0,comp108188_c0,comp114038_c0
GO:0004177	aminopeptidase activity	molecular_function	0.15803	1	1	104	32	22133	comp91415_c0
GO:0045892	negative regulation of transcription, DNA-dependent	biological_process	0.15821	1	2	104	136	22133	comp94888_c0,comp92724_c0
GO:0000922	spindle pole	cellular_component	0.1587	1	1	104	32	22133	comp95156_c0
GO:0030983	mismatched DNA binding	molecular_function	0.16057	1	1	104	31	22133	comp108188_c0
GO:0015926	glucosidase activity	molecular_function	0.161	1	1	104	34	22133	comp93867_c0
GO:0000145	exocyst	cellular_component	0.16462	1	1	104	31	22133	comp96483_c0
GO:0019069	viral capsid assembly	biological_process	0.16797	1	1	104	43	22133	comp94888_c0
GO:0030145	manganese ion binding	molecular_function	0.1687	1	1	104	34	22133	comp112069_c0
GO:0015948	methanogenesis	biological_process	0.16886	1	1	104	40	22133	comp105303_c0
GO:0015975	energy derivation by oxidation of reduced inorganic compounds	biological_process	0.16886	1	1	104	40	22133	comp105303_c0
GO:0043447	alkane biosynthetic process	biological_process	0.16886	1	1	104	40	22133	comp105303_c0
GO:0016705	oxidoreductase activity, acting on paired donors, with incorporation or reduction of molecular oxygen	molecular_function	0.16951	1	3	104	278	22133	comp102298_c0,comp105453_c0,comp94888_c0
GO:0050789	regulation of biological process	biological_process	0.17015	1	36	104	6269	22133	comp105565_c0,comp110278_c0,comp96825_c0,comp94888_c0,comp99328_c0,comp90546_c0,comp116228_c0,comp114174_c0,comp102034_c0,comp105388_c0,comp108420_c0,comp107279_c0,comp115420_c1,comp114038_c0,comp96645_c0,comp92724_c0,comp116263_c0,comp101229_c0,comp101418_c1,comp101134_c0,comp111223_c0,comp111523_c0,comp112420_c0,comp115611_c0,comp114429_c0,comp100520_c0,comp106780_c0,comp93287_c1,comp114568_c0,…
GO:0009061	anaerobic respiration	biological_process	0.17049	1	1	104	41	22133	comp105303_c0
GO:0018130	heterocycle biosynthetic process	biological_process	0.17065	1	20	104	3280	22133	comp112068_c0,comp98412_c0,comp100693_c0,comp111223_c0,comp111523_c0,comp112420_c0,comp116228_c0,comp114174_c0,comp92724_c0,comp92684_c0,comp94888_c0,comp101229_c0,comp114038_c0,comp108188_c0,comp108420_c0,comp114568_c0,comp93287_c1,comp106501_c0,comp111879_c0,comp115420_c1
GO:0005581	collagen	cellular_component	0.1708	1	1	104	36	22133	comp86958_c0
GO:0051253	negative regulation of RNA metabolic process	biological_process	0.17113	1	2	104	142	22133	comp92724_c0,comp94888_c0
GO:0004197	cysteine-type endopeptidase activity	molecular_function	0.17563	1	2	104	147	22133	comp107733_c0,comp91995_c0
GO:0005578	proteinaceous extracellular matrix	cellular_component	0.17722	1	3	104	281	22133	comp86958_c0,comp101229_c0,comp114878_c0
GO:0071806	protein transmembrane transport	biological_process	0.17911	1	1	104	40	22133	comp116624_c0
GO:0045995	regulation of embryonic development	biological_process	0.18262	1	1	104	37	22133	comp114878_c0
GO:0001871	pattern binding	molecular_function	0.18371	1	1	104	36	22133	comp106780_c0
GO:0030247	polysaccharide binding	molecular_function	0.18371	1	1	104	36	22133	comp106780_c0
GO:0006508	proteolysis	biological_process	0.18433	1	7	104	911	22133	comp86958_c0,comp107733_c0,comp115420_c1,comp60746_c0,comp91995_c0,comp59760_c0,comp91415_c0
GO:0031967	organelle envelope	cellular_component	0.18503	1	5	104	648	22133	comp106869_c1,comp116624_c0,comp114429_c0,comp98412_c0,comp106501_c0
GO:0001539	ciliary or bacterial-type flagellar motility	biological_process	0.18542	1	1	104	45	22133	comp83066_c0
GO:0006664	glycolipid metabolic process	biological_process	0.18588	1	2	104	146	22133	comp98202_c0,comp114174_c0
GO:0044723	single-organism carbohydrate metabolic process	biological_process	0.18692	1	6	104	693	22133	comp104054_c0,comp108420_c0,comp94888_c0,comp105844_c0,comp93867_c0,comp111879_c0
GO:0044271	cellular nitrogen compound biosynthetic process	biological_process	0.18829	1	20	104	3327	22133	comp114174_c0,comp116228_c0,comp112420_c0,comp111523_c0,comp100693_c0,comp111223_c0,comp112068_c0,comp98412_c0,comp101229_c0,comp94888_c0,comp92724_c0,comp92684_c0,comp108188_c0,comp114038_c0,comp115420_c1,comp111879_c0,comp106501_c0,comp114568_c0,comp93287_c1,comp108420_c0
GO:0065007	biological regulation	biological_process	0.18903	1	37	104	6539	22133	comp92724_c0,comp101229_c0,comp116263_c0,comp111223_c0,comp101134_c0,comp101418_c1,comp111523_c0,comp112420_c0,comp115611_c0,comp100520_c0,comp114429_c0,comp93287_c1,comp106780_c0,comp114568_c0,comp111534_c0,comp107285_c0,comp114878_c0,comp111879_c0,comp113111_c0,comp110628_c0,comp108188_c0,comp110278_c0,comp105565_c0,comp96825_c0,comp94888_c0,comp99328_c0,comp59760_c0,comp90546_c0,comp116228_c0,…
GO:0005044	scavenger receptor activity	molecular_function	0.18963	1	1	104	48	22133	comp106780_c0
GO:0038024	cargo receptor activity	molecular_function	0.18963	1	1	104	48	22133	comp106780_c0
GO:0016746	transferase activity, transferring acyl groups	molecular_function	0.18998	1	3	104	274	22133	comp114568_c0,comp98202_c0,comp91415_c0
GO:0044763	single-organism cellular process	biological_process	0.19057	1	44	104	7979	22133	comp93287_c1,comp114568_c0,comp106780_c0,comp107285_c0,comp111534_c0,comp114878_c0,comp106501_c0,comp113111_c0,comp111680_c0,comp112386_c0,comp110628_c0,comp83066_c0,comp116624_c0,comp108188_c0,comp108404_c0,comp101229_c0,comp106869_c1,comp116263_c0,comp101134_c0,comp101418_c1,comp114456_c0,comp111523_c0,comp115611_c0,comp100520_c0,comp114429_c0,comp116286_c0,comp108420_c0,comp116193_c0,comp10727…
GO:0048284	organelle fusion	biological_process	0.19219	1	1	104	38	22133	comp106869_c1
GO:0090407	organophosphate biosynthetic process	biological_process	0.19306	1	4	104	458	22133	comp98412_c0,comp106501_c0,comp111523_c0,comp98202_c0
GO:1901362	organic cyclic compound biosynthetic process	biological_process	0.19365	1	20	104	3339	22133	comp93287_c1,comp114568_c0,comp108420_c0,comp106501_c0,comp111879_c0,comp115420_c1,comp114038_c0,comp108188_c0,comp92684_c0,comp92724_c0,comp94888_c0,comp101229_c0,comp111223_c0,comp100693_c0,comp112068_c0,comp98412_c0,comp116228_c0,comp111523_c0,comp112420_c0,comp114174_c0
GO:0006839	mitochondrial transport	biological_process	0.19522	1	1	104	43	22133	comp116624_c0
GO:0005576	extracellular region	cellular_component	0.19633	1	11	104	1696	22133	comp86958_c0,comp83066_c0,comp115420_c1,comp113111_c0,comp101229_c0,comp114878_c0,comp96825_c0,comp111534_c0,comp94888_c0,comp107285_c0,comp93287_c1
GO:0042278	purine nucleoside metabolic process	biological_process	0.19655	1	7	104	947	22133	comp102034_c0,comp112386_c0,comp106869_c1,comp111523_c0,comp106501_c0,comp92724_c0,comp98412_c0
GO:0046128	purine ribonucleoside metabolic process	biological_process	0.19655	1	7	104	947	22133	comp106869_c1,comp112386_c0,comp102034_c0,comp98412_c0,comp92724_c0,comp106501_c0,comp111523_c0
GO:0044420	extracellular matrix part	cellular_component	0.19656	1	2	104	157	22133	comp114878_c0,comp86958_c0
GO:0008233	peptidase activity	molecular_function	0.20065	1	7	104	961	22133	comp86958_c0,comp115420_c1,comp107733_c0,comp60746_c0,comp91995_c0,comp59760_c0,comp91415_c0
GO:0006865	amino acid transport	biological_process	0.20066	1	1	104	42	22133	comp95115_c0
GO:0006643	membrane lipid metabolic process	biological_process	0.20238	1	2	104	154	22133	comp98202_c0,comp114174_c0
GO:0009165	nucleotide biosynthetic process	biological_process	0.20357	1	3	104	324	22133	comp106501_c0,comp111523_c0,comp98412_c0
GO:0051707	response to other organism	biological_process	0.20396	1	2	104	173	22133	comp113310_c0,comp115420_c1
GO:0006944	cellular membrane fusion	biological_process	0.20428	1	1	104	41	22133	comp106869_c1
GO:0016888	endodeoxyribonuclease activity, producing 5'-phosphomonoesters	molecular_function	0.20604	1	1	104	49	22133	comp105303_c0
GO:0015672	monovalent inorganic cation transport	biological_process	0.2071	1	6	104	906	22133	comp107285_c0,comp111523_c0,comp106501_c0,comp98412_c0,comp112068_c0,comp114429_c0
GO:0009288	bacterial-type flagellum	cellular_component	0.20813	1	1	104	43	22133	comp83066_c0
GO:0072686	mitotic spindle	cellular_component	0.20818	1	1	104	44	22133	comp107285_c0
GO:0004842	ubiquitin-protein ligase activity	molecular_function	0.21048	1	3	104	292	22133	comp106869_c1,comp99437_c0,comp112386_c0
GO:0007015	actin filament organization	biological_process	0.2107	1	1	104	44	22133	comp107285_c0
GO:0016860	intramolecular oxidoreductase activity	molecular_function	0.21094	1	1	104	43	22133	comp104054_c0
GO:0030155	regulation of cell adhesion	biological_process	0.21095	1	1	104	42	22133	comp114878_c0
GO:0009119	ribonucleoside metabolic process	biological_process	0.21131	1	7	104	965	22133	comp111523_c0,comp106501_c0,comp92724_c0,comp98412_c0,comp112386_c0,comp102034_c0,comp106869_c1
GO:0045934	negative regulation of nucleobase-containing compound metabolic process	biological_process	0.21133	1	2	104	164	22133	comp94888_c0,comp92724_c0
GO:0051172	negative regulation of nitrogen compound metabolic process	biological_process	0.21133	1	2	104	164	22133	comp92724_c0,comp94888_c0
GO:0019787	small conjugating protein ligase activity	molecular_function	0.21219	1	3	104	293	22133	comp106869_c1,comp112386_c0,comp99437_c0
GO:0005746	mitochondrial respiratory chain	cellular_component	0.2128	1	1	104	52	22133	comp114429_c0
GO:1901293	nucleoside phosphate biosynthetic process	biological_process	0.21345	1	3	104	331	22133	comp111523_c0,comp106501_c0,comp98412_c0
GO:0010629	negative regulation of gene expression	biological_process	0.21349	1	2	104	168	22133	comp94888_c0,comp92724_c0
GO:0004828	serine-tRNA ligase activity	molecular_function	0.21389	1	1	104	45	22133	comp107285_c0
GO:0006434	seryl-tRNA aminoacylation	biological_process	0.21389	1	1	104	45	22133	comp107285_c0
GO:0015077	monovalent inorganic cation transmembrane transporter activity	molecular_function	0.21458	1	5	104	740	22133	comp98412_c0,comp111523_c0,comp106501_c0,comp107285_c0,comp114429_c0
GO:0031975	envelope	cellular_component	0.21474	1	5	104	684	22133	comp98412_c0,comp106501_c0,comp106869_c1,comp116624_c0,comp114429_c0
GO:0008855	exodeoxyribonuclease VII activity	molecular_function	0.21813	1	1	104	46	22133	comp94888_c0
GO:0009318	exodeoxyribonuclease VII complex	cellular_component	0.21813	1	1	104	46	22133	comp94888_c0
GO:0000226	microtubule cytoskeleton organization	biological_process	0.21829	1	2	104	179	22133	comp87432_c0,comp95156_c0
GO:0031090	organelle membrane	cellular_component	0.22017	1	7	104	949	22133	comp106501_c0,comp108420_c0,comp98412_c0,comp114429_c0,comp116624_c0,comp98202_c0,comp106869_c1
GO:0004520	endodeoxyribonuclease activity	molecular_function	0.22083	1	1	104	52	22133	comp105303_c0
GO:2000113	negative regulation of cellular macromolecule biosynthetic process	biological_process	0.22138	1	2	104	170	22133	comp92724_c0,comp94888_c0
GO:0004721	phosphoprotein phosphatase activity	molecular_function	0.22349	1	2	104	164	22133	comp112069_c0,comp114520_c0
GO:0006486	protein glycosylation	biological_process	0.22356	1	2	104	168	22133	comp105844_c0,comp108420_c0
GO:0043413	macromolecule glycosylation	biological_process	0.22356	1	2	104	168	22133	comp108420_c0,comp105844_c0
GO:0009636	response to toxic substance	biological_process	0.22479	1	1	104	52	22133	comp94888_c0
GO:0009056	catabolic process	biological_process	0.22503	1	12	104	1768	22133	comp102034_c0,comp105303_c0,comp91415_c0,comp111191_c0,comp104054_c0,comp111211_c2,comp112386_c0,comp115420_c1,comp113111_c0,comp106869_c1,comp111879_c0,comp94888_c0
GO:0009116	nucleoside metabolic process	biological_process	0.2269	1	7	104	988	22133	comp102034_c0,comp112386_c0,comp106869_c1,comp106501_c0,comp111523_c0,comp98412_c0,comp92724_c0
GO:0006099	tricarboxylic acid cycle	biological_process	0.22705	1	1	104	42	22133	comp94888_c0
GO:0044425	membrane part	cellular_component	0.22784	1	26	104	4546	22133	comp111680_c0,comp116286_c0,comp114878_c0,comp106501_c0,comp107285_c0,comp107759_c0,comp116624_c0,comp83035_c0,comp107654_c0,comp96645_c0,comp92705_c0,comp109970_c0,comp110628_c0,comp107826_c0,comp98202_c0,comp106869_c1,comp98850_c0,comp94888_c0,comp114429_c0,comp105388_c0,comp112068_c0,comp90546_c0,comp105913_c0,comp98412_c0,comp111523_c0,comp105262_c0
GO:0005739	mitochondrion	cellular_component	0.22851	1	5	104	716	22133	comp98412_c0,comp106501_c0,comp116624_c0,comp106869_c1,comp114429_c0
GO:0006470	protein dephosphorylation	biological_process	0.23018	1	2	104	167	22133	comp112069_c0,comp114520_c0
GO:0007219	Notch signaling pathway	biological_process	0.23094	1	1	104	57	22133	comp96645_c0
GO:0010558	negative regulation of macromolecule biosynthetic process	biological_process	0.23107	1	2	104	174	22133	comp94888_c0,comp92724_c0
GO:0017119	Golgi transport complex	cellular_component	0.23172	1	1	104	46	22133	comp100753_c0
GO:0031327	negative regulation of cellular biosynthetic process	biological_process	0.23193	1	2	104	175	22133	comp92724_c0,comp94888_c0
GO:0001664	G-protein coupled receptor binding	molecular_function	0.232	1	1	104	51	22133	comp96825_c0
GO:0004252	serine-type endopeptidase activity	molecular_function	0.23459	1	2	104	197	22133	comp59760_c0,comp60746_c0
GO:0000778	condensed nuclear chromosome kinetochore	cellular_component	0.23509	1	1	104	52	22133	comp107285_c0
GO:0000780	condensed nuclear chromosome, centromeric region	cellular_component	0.23509	1	1	104	52	22133	comp107285_c0
GO:0000942	condensed nuclear chromosome outer kinetochore	cellular_component	0.23509	1	1	104	52	22133	comp107285_c0
GO:0042729	DASH complex	cellular_component	0.23509	1	1	104	52	22133	comp107285_c0
GO:0022890	inorganic cation transmembrane transporter activity	molecular_function	0.23851	1	6	104	924	22133	comp114429_c0,comp106501_c0,comp111523_c0,comp107285_c0,comp98412_c0,comp110628_c0
GO:0009890	negative regulation of biosynthetic process	biological_process	0.23895	1	2	104	178	22133	comp94888_c0,comp92724_c0
GO:0000940	condensed chromosome outer kinetochore	cellular_component	0.24255	1	1	104	55	22133	comp107285_c0
GO:0004529	exodeoxyribonuclease activity	molecular_function	0.24361	1	1	104	52	22133	comp94888_c0
GO:0016895	exodeoxyribonuclease activity, producing 5'-phosphomonoesters	molecular_function	0.24361	1	1	104	52	22133	comp94888_c0
GO:0070085	glycosylation	biological_process	0.24378	1	2	104	179	22133	comp108420_c0,comp105844_c0
GO:0009205	purine ribonucleoside triphosphate metabolic process	biological_process	0.24423	1	6	104	854	22133	comp98412_c0,comp106501_c0,comp111523_c0,comp106869_c1,comp112386_c0,comp102034_c0
GO:0015947	methane metabolic process	biological_process	0.24503	1	1	104	59	22133	comp105303_c0
GO:0043446	cellular alkane metabolic process	biological_process	0.24503	1	1	104	59	22133	comp105303_c0
GO:0009144	purine nucleoside triphosphate metabolic process	biological_process	0.24518	1	6	104	855	22133	comp98412_c0,comp111523_c0,comp106501_c0,comp106869_c1,comp112386_c0,comp102034_c0
GO:0035639	purine ribonucleoside triphosphate binding	molecular_function	0.24623	1	15	104	2305	22133	comp116228_c0,comp112068_c0,comp110628_c0,comp114429_c0,comp114174_c0,comp108188_c0,comp106839_c0,comp106501_c0,comp107285_c0,comp94888_c0,comp108420_c0,comp105565_c0,comp111680_c0,comp116263_c0,comp102602_c0
GO:0050662	coenzyme binding	molecular_function	0.24631	1	3	104	294	22133	comp94888_c0,comp112068_c0,comp114174_c0
GO:0006506	GPI anchor biosynthetic process	biological_process	0.24685	1	1	104	53	22133	comp98202_c0
GO:1901135	carbohydrate derivative metabolic process	biological_process	0.24784	1	11	104	1663	22133	comp106501_c0,comp108420_c0,comp92724_c0,comp112386_c0,comp98202_c0,comp106869_c1,comp111523_c0,comp105844_c0,comp98412_c0,comp114174_c0,comp102034_c0
GO:0001883	purine nucleoside binding	molecular_function	0.24859	1	15	104	2309	22133	comp106839_c0,comp108188_c0,comp114429_c0,comp114174_c0,comp110628_c0,comp112068_c0,comp116228_c0,comp102602_c0,comp116263_c0,comp111680_c0,comp105565_c0,comp108420_c0,comp94888_c0,comp107285_c0,comp106501_c0
GO:0032550	purine ribonucleoside binding	molecular_function	0.24859	1	15	104	2309	22133	comp112068_c0,comp110628_c0,comp116228_c0,comp106839_c0,comp114174_c0,comp114429_c0,comp108188_c0,comp105565_c0,comp108420_c0,comp106501_c0,comp94888_c0,comp107285_c0,comp116263_c0,comp102602_c0,comp111680_c0
GO:0009101	glycoprotein biosynthetic process	biological_process	0.2489	1	2	104	182	22133	comp105844_c0,comp108420_c0
GO:0009199	ribonucleoside triphosphate metabolic process	biological_process	0.25082	1	6	104	860	22133	comp102034_c0,comp112386_c0,comp106869_c1,comp111523_c0,comp106501_c0,comp98412_c0
GO:0032549	ribonucleoside binding	molecular_function	0.25121	1	15	104	2313	22133	comp102602_c0,comp116263_c0,comp111680_c0,comp108420_c0,comp105565_c0,comp94888_c0,comp107285_c0,comp106501_c0,comp106839_c0,comp108188_c0,comp114174_c0,comp114429_c0,comp110628_c0,comp112068_c0,comp116228_c0
GO:0000502	proteasome complex	cellular_component	0.25125	1	1	104	52	22133	comp115420_c1
GO:0006497	protein lipidation	biological_process	0.2518	1	1	104	54	22133	comp98202_c0
GO:0072521	purine-containing compound metabolic process	biological_process	0.25189	1	9	104	1442	22133	comp112386_c0,comp106869_c1,comp106501_c0,comp92684_c0,comp92724_c0,comp102034_c0,comp111523_c0,comp98412_c0,comp100693_c0
GO:0034622	cellular macromolecular complex assembly	biological_process	0.25192	1	3	104	348	22133	comp93287_c1,comp107285_c0,comp94888_c0
GO:0032555	purine ribonucleotide binding	molecular_function	0.25292	1	15	104	2317	22133	comp116228_c0,comp112068_c0,comp110628_c0,comp114429_c0,comp114174_c0,comp108188_c0,comp106839_c0,comp106501_c0,comp107285_c0,comp94888_c0,comp105565_c0,comp108420_c0,comp111680_c0,comp116263_c0,comp102602_c0
GO:1901657	glycosyl compound metabolic process	biological_process	0.25328	1	7	104	1018	22133	comp92724_c0,comp98412_c0,comp106501_c0,comp111523_c0,comp106869_c1,comp112386_c0,comp102034_c0
GO:0005125	cytokine activity	molecular_function	0.25543	1	1	104	60	22133	comp96825_c0
GO:0031012	extracellular matrix	cellular_component	0.25704	1	3	104	347	22133	comp114878_c0,comp86958_c0,comp101229_c0
GO:0009141	nucleoside triphosphate metabolic process	biological_process	0.26054	1	6	104	870	22133	comp102034_c0,comp112386_c0,comp106869_c1,comp111523_c0,comp106501_c0,comp98412_c0
GO:0042158	lipoprotein biosynthetic process	biological_process	0.26076	1	1	104	57	22133	comp98202_c0
GO:0003690	double-stranded DNA binding	molecular_function	0.26228	1	1	104	58	22133	comp108188_c0
GO:0005768	endosome	cellular_component	0.26379	1	1	104	55	22133	comp114456_c0
GO:0009100	glycoprotein metabolic process	biological_process	0.26432	1	2	104	191	22133	comp105844_c0,comp108420_c0
GO:0032553	ribonucleotide binding	molecular_function	0.26444	1	15	104	2340	22133	comp108188_c0,comp114429_c0,comp114174_c0,comp106839_c0,comp116228_c0,comp110628_c0,comp112068_c0,comp111680_c0,comp102602_c0,comp116263_c0,comp107285_c0,comp94888_c0,comp106501_c0,comp105565_c0,comp108420_c0
GO:0030334	regulation of cell migration	biological_process	0.26809	1	1	104	59	22133	comp114878_c0
GO:0006897	endocytosis	biological_process	0.26857	1	1	104	58	22133	comp107285_c0
GO:0006000	fructose metabolic process	biological_process	0.26923	1	1	104	58	22133	comp104054_c0
GO:0006661	phosphatidylinositol biosynthetic process	biological_process	0.27142	1	1	104	58	22133	comp98202_c0
GO:0001882	nucleoside binding	molecular_function	0.27143	1	15	104	2368	22133	comp116228_c0,comp110628_c0,comp112068_c0,comp108188_c0,comp114429_c0,comp114174_c0,comp106839_c0,comp107285_c0,comp94888_c0,comp106501_c0,comp108420_c0,comp105565_c0,comp111680_c0,comp102602_c0,comp116263_c0
GO:0009057	macromolecule catabolic process	biological_process	0.27407	1	4	104	488	22133	comp94888_c0,comp111879_c0,comp105303_c0,comp115420_c1
GO:0009607	response to biotic stimulus	biological_process	0.27483	1	2	104	214	22133	comp115420_c1,comp113310_c0
GO:0009060	aerobic respiration	biological_process	0.27627	1	1	104	64	22133	comp94888_c0
GO:0017076	purine nucleotide binding	molecular_function	0.27642	1	15	104	2360	22133	comp106501_c0,comp107285_c0,comp94888_c0,comp108420_c0,comp105565_c0,comp111680_c0,comp116263_c0,comp102602_c0,comp116228_c0,comp112068_c0,comp110628_c0,comp114174_c0,comp114429_c0,comp108188_c0,comp106839_c0
GO:0034654	nucleobase-containing compound biosynthetic process	biological_process	0.27658	1	17	104	2988	22133	comp108188_c0,comp114038_c0,comp115420_c1,comp111879_c0,comp106501_c0,comp108420_c0,comp114568_c0,comp93287_c1,comp112420_c0,comp111523_c0,comp98412_c0,comp100693_c0,comp111223_c0,comp101229_c0,comp94888_c0,comp92724_c0,comp92684_c0
GO:2000145	regulation of cell motility	biological_process	0.27776	1	1	104	61	22133	comp114878_c0
GO:0006012	galactose metabolic process	biological_process	0.27825	1	1	104	64	22133	comp93867_c0
GO:0042775	mitochondrial ATP synthesis coupled electron transport	biological_process	0.27952	1	2	104	277	22133	comp114429_c0,comp112068_c0
GO:0006996	organelle organization	biological_process	0.28059	1	7	104	1017	22133	comp87432_c0,comp106869_c1,comp116624_c0,comp95156_c0,comp94888_c0,comp107285_c0,comp114878_c0
GO:0000975	regulatory region DNA binding	molecular_function	0.28104	1	1	104	63	22133	comp111879_c0
GO:0001067	regulatory region nucleic acid binding	molecular_function	0.28104	1	1	104	63	22133	comp111879_c0
GO:1901575	organic substance catabolic process	biological_process	0.28152	1	10	104	1512	22133	comp113111_c0,comp111879_c0,comp106869_c1,comp112386_c0,comp111211_c2,comp115420_c1,comp94888_c0,comp91415_c0,comp102034_c0,comp105303_c0
GO:0005198	structural molecule activity	molecular_function	0.28688	1	7	104	1106	22133	comp93287_c1,comp104054_c0,comp83066_c0,comp94888_c0,comp107285_c0,comp106869_c1,comp114038_c0
GO:0006120	mitochondrial electron transport, NADH to ubiquinone	biological_process	0.28954	1	1	104	82	22133	comp112068_c0
GO:0008137	NADH dehydrogenase (ubiquinone) activity	molecular_function	0.28954	1	1	104	82	22133	comp112068_c0
GO:0050136	NADH dehydrogenase (quinone) activity	molecular_function	0.28954	1	1	104	82	22133	comp112068_c0
GO:0004930	G-protein coupled receptor activity	molecular_function	0.28961	1	3	104	439	22133	comp105388_c0,comp90546_c0,comp110278_c0
GO:0008234	cysteine-type peptidase activity	molecular_function	0.2899	1	2	104	200	22133	comp107733_c0,comp91995_c0
GO:0006013	mannose metabolic process	biological_process	0.29329	1	1	104	63	22133	comp104054_c0
GO:0020037	heme binding	molecular_function	0.29473	1	2	104	238	22133	comp94888_c0,comp105453_c0
GO:0040012	regulation of locomotion	biological_process	0.29548	1	1	104	66	22133	comp114878_c0
GO:0006091	generation of precursor metabolites and energy	biological_process	0.29601	1	4	104	618	22133	comp94888_c0,comp112068_c0,comp114429_c0,comp105303_c0
GO:0042773	ATP synthesis coupled electron transport	biological_process	0.29654	1	2	104	285	22133	comp114429_c0,comp112068_c0
GO:0009150	purine ribonucleotide metabolic process	biological_process	0.29691	1	6	104	912	22133	comp106501_c0,comp111523_c0,comp98412_c0,comp112386_c0,comp102034_c0,comp106869_c1
GO:0016311	dephosphorylation	biological_process	0.29719	1	2	104	204	22133	comp114520_c0,comp112069_c0
GO:0051270	regulation of cellular component movement	biological_process	0.29954	1	1	104	68	22133	comp114878_c0
GO:0006887	exocytosis	biological_process	0.30088	1	1	104	65	22133	comp96483_c0
GO:0019068	virion assembly	biological_process	0.30303	1	1	104	79	22133	comp94888_c0
GO:0019538	protein metabolic process	biological_process	0.30383	1	22	104	3805	22133	comp60746_c0,comp91415_c0,comp112069_c0,comp94888_c0,comp91995_c0,comp98202_c0,comp59760_c0,comp106869_c1,comp104054_c0,comp83066_c0,comp105844_c0,comp114038_c0,comp114520_c0,comp99437_c0,comp86958_c0,comp107733_c0,comp116193_c0,comp108420_c0,comp107285_c0,comp102602_c0,comp112386_c0,comp115420_c1
GO:0006163	purine nucleotide metabolic process	biological_process	0.30408	1	6	104	924	22133	comp112386_c0,comp102034_c0,comp106869_c1,comp106501_c0,comp111523_c0,comp98412_c0
GO:0046474	glycerophospholipid biosynthetic process	biological_process	0.30485	1	1	104	66	22133	comp98202_c0
GO:0044446	intracellular organelle part	cellular_component	0.30661	1	23	104	4103	22133	comp106869_c1,comp101229_c0,comp98202_c0,comp92684_c0,comp95156_c0,comp114429_c0,comp100753_c0,comp87432_c0,comp116228_c0,comp112420_c0,comp111223_c0,comp100693_c0,comp98412_c0,comp112386_c0,comp111879_c0,comp107285_c0,comp106501_c0,comp93287_c1,comp108420_c0,comp108188_c0,comp93867_c0,comp116624_c0,comp114038_c0
GO:0006461	protein complex assembly	biological_process	0.30663	1	3	104	384	22133	comp107285_c0,comp94888_c0,comp93287_c1
GO:0070271	protein complex biogenesis	biological_process	0.30663	1	3	104	384	22133	comp93287_c1,comp107285_c0,comp94888_c0
GO:0003954	NADH dehydrogenase activity	molecular_function	0.30663	1	1	104	87	22133	comp112068_c0
GO:0005730	nucleolus	cellular_component	0.30744	1	3	104	451	22133	comp92684_c0,comp108420_c0,comp100693_c0
GO:0005975	carbohydrate metabolic process	biological_process	0.31056	1	7	104	1018	22133	comp114174_c0,comp93867_c0,comp111879_c0,comp105844_c0,comp94888_c0,comp104054_c0,comp108420_c0
GO:0009259	ribonucleotide metabolic process	biological_process	0.31153	1	6	104	927	22133	comp102034_c0,comp112386_c0,comp106869_c1,comp111523_c0,comp106501_c0,comp98412_c0
GO:0019693	ribose phosphate metabolic process	biological_process	0.31153	1	6	104	927	22133	comp106869_c1,comp102034_c0,comp112386_c0,comp98412_c0,comp111523_c0,comp106501_c0
GO:0000777	condensed chromosome kinetochore	cellular_component	0.31185	1	1	104	73	22133	comp107285_c0
GO:0000779	condensed chromosome, centromeric region	cellular_component	0.31185	1	1	104	73	22133	comp107285_c0
GO:0004888	transmembrane signaling receptor activity	molecular_function	0.312	1	4	104	629	22133	comp110278_c0,comp90546_c0,comp101134_c0,comp105388_c0
GO:0016796	exonuclease activity, active with either ribo- or deoxyribonucleic acids and producing 5'-phosphomonoesters	molecular_function	0.31335	1	1	104	69	22133	comp94888_c0
GO:0000794	condensed nuclear chromosome	cellular_component	0.31441	1	1	104	77	22133	comp107285_c0
GO:0006505	GPI anchor metabolic process	biological_process	0.31465	1	1	104	69	22133	comp98202_c0
GO:0031324	negative regulation of cellular metabolic process	biological_process	0.3177	1	2	104	218	22133	comp92724_c0,comp94888_c0
GO:0044422	organelle part	cellular_component	0.31866	1	23	104	4131	22133	comp111879_c0,comp112386_c0,comp93287_c1,comp108420_c0,comp107285_c0,comp106501_c0,comp93867_c0,comp116624_c0,comp114038_c0,comp108188_c0,comp106869_c1,comp101229_c0,comp98202_c0,comp92684_c0,comp87432_c0,comp100753_c0,comp95156_c0,comp114429_c0,comp111223_c0,comp100693_c0,comp98412_c0,comp116228_c0,comp112420_c0
GO:0016788	hydrolase activity, acting on ester bonds	molecular_function	0.31868	1	7	104	1064	22133	comp94888_c0,comp112069_c0,comp111211_c2,comp111680_c0,comp105303_c0,comp114520_c0,comp91415_c0
GO:0045017	glycerolipid biosynthetic process	biological_process	0.32073	1	1	104	73	22133	comp98202_c0
GO:0022904	respiratory electron transport chain	biological_process	0.32127	1	2	104	301	22133	comp112068_c0,comp114429_c0
GO:0046906	tetrapyrrole binding	molecular_function	0.32578	1	2	104	252	22133	comp105453_c0,comp94888_c0
GO:0016567	protein ubiquitination	biological_process	0.32823	1	3	104	367	22133	comp112386_c0,comp99437_c0,comp106869_c1
GO:0007010	cytoskeleton organization	biological_process	0.32866	1	3	104	399	22133	comp107285_c0,comp87432_c0,comp95156_c0
GO:0006094	gluconeogenesis	biological_process	0.33065	1	1	104	79	22133	comp94888_c0
GO:0016881	acid-amino acid ligase activity	molecular_function	0.33459	1	3	104	373	22133	comp99437_c0,comp112386_c0,comp106869_c1
GO:0004518	nuclease activity	molecular_function	0.33752	1	3	104	429	22133	comp105303_c0,comp111680_c0,comp94888_c0
GO:0004871	signal transducer activity	molecular_function	0.33786	1	6	104	978	22133	comp105388_c0,comp110278_c0,comp90546_c0,comp93287_c1,comp101134_c0,comp114878_c0
GO:0060089	molecular transducer activity	molecular_function	0.33786	1	6	104	978	22133	comp93287_c1,comp101134_c0,comp110278_c0,comp90546_c0,comp114878_c0,comp105388_c0
GO:0019319	hexose biosynthetic process	biological_process	0.33898	1	1	104	81	22133	comp94888_c0
GO:0006743	ubiquinone metabolic process	biological_process	0.34107	1	1	104	95	22133	comp112068_c0
GO:0006744	ubiquinone biosynthetic process	biological_process	0.34107	1	1	104	95	22133	comp112068_c0
GO:0046364	monosaccharide biosynthetic process	biological_process	0.34267	1	1	104	82	22133	comp94888_c0
GO:0005099	Ras GTPase activator activity	molecular_function	0.3481	1	1	104	81	22133	comp108420_c0
GO:0042742	defense response to bacterium	biological_process	0.34859	1	1	104	88	22133	comp115420_c1
GO:0032446	protein modification by small protein conjugation	biological_process	0.34875	1	3	104	382	22133	comp112386_c0,comp99437_c0,comp106869_c1
GO:0008202	steroid metabolic process	biological_process	0.34925	1	1	104	80	22133	comp111211_c2
GO:0044431	Golgi apparatus part	cellular_component	0.35342	1	2	104	224	22133	comp108420_c0,comp100753_c0
GO:0016874	ligase activity	molecular_function	0.35349	1	5	104	704	22133	comp112386_c0,comp99437_c0,comp106869_c1,comp116228_c0,comp107285_c0
GO:0010605	negative regulation of macromolecule metabolic process	biological_process	0.35366	1	2	104	236	22133	comp94888_c0,comp92724_c0
GO:0042181	ketone biosynthetic process	biological_process	0.3545	1	1	104	99	22133	comp112068_c0
GO:0042375	quinone cofactor metabolic process	biological_process	0.3545	1	1	104	99	22133	comp112068_c0
GO:0045426	quinone cofactor biosynthetic process	biological_process	0.3545	1	1	104	99	22133	comp112068_c0
GO:1901661	quinone metabolic process	biological_process	0.3545	1	1	104	99	22133	comp112068_c0
GO:1901663	quinone biosynthetic process	biological_process	0.3545	1	1	104	99	22133	comp112068_c0
GO:0006811	ion transport	biological_process	0.35648	1	9	104	1652	22133	comp106501_c0,comp107285_c0,comp94888_c0,comp111523_c0,comp98412_c0,comp112068_c0,comp110628_c0,comp114429_c0,comp95115_c0
GO:0034655	nucleobase-containing compound catabolic process	biological_process	0.35787	1	5	104	750	22133	comp94888_c0,comp102034_c0,comp105303_c0,comp112386_c0,comp106869_c1
GO:0008047	enzyme activator activity	molecular_function	0.35811	1	2	104	236	22133	comp108420_c0,comp113111_c0
GO:0006200	ATP catabolic process	biological_process	0.36066	1	1	104	95	22133	comp112386_c0
GO:0005509	calcium ion binding	molecular_function	0.36228	1	4	104	639	22133	comp93287_c1,comp111523_c0,comp101229_c0,comp86958_c0
GO:0016831	carboxy-lyase activity	molecular_function	0.36334	1	1	104	89	22133	comp94888_c0
GO:0052689	carboxylic ester hydrolase activity	molecular_function	0.36356	1	1	104	83	22133	comp91415_c0
GO:0010007	magnesium chelatase complex	cellular_component	0.36848	1	1	104	75	22133	comp116228_c0
GO:0016851	magnesium chelatase activity	molecular_function	0.36848	1	1	104	75	22133	comp116228_c0
GO:0051002	ligase activity, forming nitrogen-metal bonds	molecular_function	0.36848	1	1	104	75	22133	comp116228_c0
GO:0051003	ligase activity, forming nitrogen-metal bonds, forming coordination complexes	molecular_function	0.36848	1	1	104	75	22133	comp116228_c0
GO:0006355	regulation of transcription, DNA-dependent	biological_process	0.36874	1	12	104	2103	22133	comp108420_c0,comp92724_c0,comp93287_c1,comp114568_c0,comp94888_c0,comp111879_c0,comp101229_c0,comp115420_c1,comp111223_c0,comp112420_c0,comp114038_c0,comp108188_c0
[truncated: 446 more rows]

## Sheet: Table S7
Table S7 The KEGG enrichment of the up-regualted DEGs
[truncated: 39 more rows]

## Sheet: Table S8
Table S8 The KEGG enrichment of the down-regualted DEGs
[truncated: 20 more rows]

[truncated: 1 more sheets: Table S9]
