# Supplementary material for: Transcriptomic analysis of differentially expressed genes in the oviduct of Rhacophorus omeimontis provides insights into foam nest construction
Source: BMC Genomics. 2019 Jul 8;20:562. doi: 10.1186/s12864-019-5931-7 (PMC6615284; doi:10.1186/s12864-019-5931-7)
Supplement: Supplementary file 3 — The Perl scripts for transcriptome analysis in this study. (ZIP 5 kb) [file 12864_2019_5931_MOESM3_ESM.zip]

Archive with 6 entries (6 files):
- ._raw2clean_QC.pl
- ._readme.txt
- ._transcript2unigene.pl
- raw2clean_QC.pl
- readme.txt
- transcript2unigene.pl
