# Supplementary material for: Transcriptomic analysis of differentially expressed genes in the oviduct of Rhacophorus omeimontis provides insights into foam nest construction
Source: BMC Genomics. 2019 Jul 8;20:562. doi: 10.1186/s12864-019-5931-7 (PMC6615284; doi:10.1186/s12864-019-5931-7)
Supplement: Supplementary file 3 — The Perl scripts for transcriptome analysis in this study. (ZIP 5 kb) [file 12864_2019_5931_MOESM3_ESM.zip › raw2clean_QC.pl]

#!/usr/bin/perl 

#===============================================================================
=head1 Name

	raw2clean for illumina PE reads filter

=head1 Version

 
=head1 Description
	
	-i|fq	(str)	input fq file(*.gz is OK)
	-a|adaptor (str) input adaptor list (*.gz is OK)
	-l|len (f) sequence length
	-o|outdir	(str)	outdir   (default = ./)
	-nc|n-cutoff	(f)      in the PE reads (default = 0.1 )  the (N_num/len)>=$N is bad fq
	-q|qual	(int)    base quality type( default : 33 )
	-lq (int)   low quality(default : 5 )
	-qc|qual-cutoff	( default = 0.5 ) in the PE reads [ (num of quality <= $Qmin )/len ]>=$Qrate is bad fq
    -name   Sample name( default: sample )

=head1 Usage
	
	perl <Script> -i fq1,fq2 [-a <adapter1 adapter2> -l <N> -nc <N rate> -q <type quality> -lq <low quality> -qc <low quality rate> -o .]
	
=head1 Exmple

	perl <Script> -i test_1.fq,test_2.fq -a <adapter1,adapter2> -nc 0.1 -q 33 -lq 5 -qc 0.5 -o ./ 

=cut

#===============================================================================

use strict;
use warnings;
use PerlIO::gzip;
use Getopt::Long;
use File::Basename;
use List::Util qw(first max);
my $help;
my ($fq, $out_dir, $n_cutoff, $low_q, $low_qual_cutoff, $ad, $len, $type_q, $name);

GetOptions(
	"h|?|help"			=> \$help,
	"i|fq=s"			=> \$fq,
	"a|ad=s"			=> \$ad,
	"l|len=f"			=> \$len,
	"o|out_dir=s"		=> \$out_dir,
	"nc|n-cutoff=f"		=> \$n_cutoff,
	"q|qual=i"			=> \$type_q,
	"lq=i"				=> \$low_q,
	"qc|qual-cutoff=f"	=> \$low_qual_cutoff,
    "name=s"			=> \$name
);

die `pod2text $0` if $help;
die `pod2text $0` unless $fq;

print STDERR "Filter begin at:\t".`date`."\n";
$out_dir ||= ".";
$n_cutoff ||= 0.1;
$low_qual_cutoff ||= 0.5;
$type_q ||= 33;
$low_q ||= 5;
$name ||= 'sample';
my $q20 = $type_q + 19;
my $q30 = $type_q + 29;
my $low_qual = sprintf "\\%03o", ($low_q + $type_q);
$q20 = sprintf "\\%03o",$q20;
$q30 = sprintf "\\%03o",$q30;
my @fq = (split /,/,$fq);
my ($mark,$mark_ad);
if($fq[0] =~ /\.gz$/){
	$mark = 1;
}else{
	$mark = 0;
}

##===================================================================#
# Reading adapter list and report.
##===================================================================#
my %ad;
if(defined $ad){
	my ($ad1,$ad2) = (split /,/,$ad)[0,1];
	if($ad1 =~ m/\.gz$/){
		open Ad1, "<:gzip",$ad1 or die "ERROR: cann't ungzip ad: $!";
		open Ad2, "<:gzip",$ad2 or die "ERROR: cann't ungzip ad: $!";
	}else{
		open Ad1, $ad1 || die "ERROR: open $ad1: $!";
		open Ad2, $ad2 || die "ERROR: open $ad2: $!";
	}
	<Ad1>;
	while (<Ad1>) {
		chomp;
		my $ad_id = (split)[0];
		my $ad_mis = (split)[10];
		next if $ad_mis > 5;
		if($ad_id=~m/\/1/){
			chop $ad_id;
		}
		$ad_id =~ s/^@//;
		$ad{$ad_id} = 1;
	}
	close Ad1;

	<Ad2>;
	while (<Ad2>) {
		chomp;
		my $ad_id = (split)[0];
		my $ad_mis = (split)[10];
		next if $ad_mis > 5;
		if($ad_id=~m/\/2/){
			chop $ad_id;
		}
		$ad_id =~ s/^@//;
		$ad{$ad_id} = 1;
	}
	close Ad2;
}
#===================================================================#
# Read input fastq file and generate output.                        #
#===================================================================#

my ($fq_name1,$fq_name2);
if($mark eq 1){
	open Fq1, "<:gzip","$fq[0]" or die "ERROR: cann't ungzip $fq[0]: $!";
	open Fq2, "<:gzip","$fq[1]" or die "ERROR: cann't ungzip $fq[1]: $!";
	($fq_name1 = basename $fq[0]) =~ s/\.gz//g;
	($fq_name2 = basename $fq[1]) =~ s/\.gz//g;
}elsif($mark eq 0){
	open Fq1,"$fq[0]" || die $!;
	open Fq2,"$fq[1]" || die $!;
	$fq_name1 = basename $fq[0];
	$fq_name2 = basename $fq[1];
}
my @fq_name1 = split /\./,$fq_name1;
my @fq_name2 = split /\./,$fq_name2;
pop @fq_name1;
pop @fq_name2;
my $cleanfq1 = join(".",@fq_name1);
my $cleanfq2 = join(".",@fq_name2);
open Cleanfq1,">","$out_dir/$name\_1.clean.fq" or die $!;
open Cleanfq2,">","$out_dir/$name\_2.clean.fq" or die $!;
my @reads_no = (0,0);
my @base_no = (0,0,0,0);
my @N = (0, 0, 0, 0);
my @GC = (0, 0, 0, 0);
my @low_qual = (0, 0, 0, 0);
my @q20 = (0, 0, 0, 0);
my @q30 = (0, 0, 0, 0);
my $discard_n = 0;
my $discard_low_qual = 0;
my $Adapter_n = 0;
my @read_n = (0,0);
my (%base,%clean_base,%qual1,%qual2,%clean_qual1,%clean_qual2);
while (1) {
	my (@q1,@q2,$id);
	for(0..3){
		$q1[$_] = <Fq1>;
		$q2[$_] = <Fq2>;
		if (defined $q1[$_] && defined $q2[$_]){
			chomp ($q1[$_],$q2[$_]);
		}else{
			last;
		}
		if($ad){
			my $pre_id = (split /\s+/,$q1[0])[0];
			($id = $pre_id) =~ s/^@//;
			if($id=~m/\/1/){
				chop $id;
			}
		}
	}
	unless (defined $q1[0] && defined $q2[0]){
		last;
	}
	$base_no[0] += length $q1[1];
	$base_no[1] += length $q2[1];
	$read_n[0] ++;
	my $N1 = $q1[1] =~ tr/nN//;
	my $N2 = $q2[1] =~ tr/nN//;
	my $gc1 = $q1[1] =~ tr/gcGC//;
	my $gc2 = $q2[1] =~ tr/gcGC//;
	$N[0] += $N1;
	$N[1] += $N2;
	$GC[0] += $gc1;
	$GC[1] += $gc2;
	my $low_qual_num1 = eval "\$q1[3] =~ tr/\0-$low_qual//";
	my $low_qual_num2 = eval "\$q2[3] =~ tr/\0-$low_qual//";
	my $low_q20_num1 = eval "\$q1[3] =~ tr/\0-$q20//";
	my $low_q20_num2 = eval "\$q2[3] =~ tr/\0-$q20//";
	my $low_q30_num1 = eval "\$q1[3] =~ tr/\0-$q30//";
	my $low_q30_num2 = eval "\$q2[3] =~ tr/\0-$q30//";
	$low_qual[0] += $low_qual_num1;
	$low_qual[1] += $low_qual_num2;
	$q20[0] += $low_q20_num1;
	$q20[1] += $low_q20_num2;
	$q30[0] += $low_q30_num1;
	$q30[1] += $low_q30_num2;
	my @base1 = split //,$q1[1];
	my @base2 = split //,$q2[1];
	my @qual1 = split //,$q1[3];
	my @qual2 = split //,$q2[3];
	for (my $i=0;$i<(length $q1[1]);$i++){
		$base{$i}{$base1[$i]} ++;
		$qual1{$i} += ((ord $qual1[$i]) - $type_q);
		$qual2{((ord $qual1[$i]) - $type_q)} += 1;
	}
	for (my $j=0;$j<(length $q2[1]);$j++){
		$base{$j+(length $q1[1])}{$base2[$j]} ++;
		$qual1{$j+(length $q1[1])} += ((ord $qual2[$j]) - $type_q);
		$qual2{((ord $qual2[$j]) - $type_q)} += 1;
	}
	if($ad){
		if(exists $ad{$id}){
			$Adapter_n ++;
			next;
			delete $ad{$id};
		}
	}
	if (defined $n_cutoff && ((($n_cutoff*length $q1[1]) <= $N1) || (($n_cutoff*length $q2[1]) <= $N2))){
		$discard_n ++;
		next;
	}
	if (defined $low_qual_cutoff && ((($low_qual_cutoff*length $q1[3]) <= $low_qual_num1) || (($low_qual_cutoff*length $q2[3]) <= $low_qual_num2))){
		$discard_low_qual ++;
		next;
	}
#------------------------------------clean data stat---------------------------#
	for (my $i=0;$i<(length $q1[1]);$i++){
		$clean_base{$i}{$base1[$i]} ++;
		$clean_qual1{$i} += ((ord $qual1[$i]) - $type_q);
		$clean_qual2{((ord $qual1[$i]) - $type_q)} += 1;
	}
	for (my $j=0;$j<(length $q2[1]);$j++){
		$clean_base{$j+(length $q1[1])}{$base2[$j]} ++;
		$clean_qual1{$j+(length $q1[1])} += ((ord $qual2[$j]) - $type_q);
		$clean_qual2{((ord $qual2[$j]) - $type_q)} += 1;
	}	
#------------------------------------clean data stat---------------------------#

	$base_no[2] += length $q1[1];
	$base_no[3] += length $q2[1];
	$read_n[1] ++;
	$N[2] += $N1;
	$N[3] += $N2;
	$GC[2] += $gc1;
	$GC[3] += $gc2;
	$low_qual[2] += $low_qual_num1;
	$low_qual[3] += $low_qual_num2;
	$q20[2] += $low_q20_num1;
	$q20[3] += $low_q20_num2;
	$q30[2] += $low_q30_num1;
	$q30[3] += $low_q30_num2;
	my $qid1 = (split /\s+/,$q1[0])[0];
	my $qid2 = (split /\s+/,$q2[0])[0];
	$q1[0] = $qid1."/1";
	$q2[0] = $qid2."/2";
	my $read1 = join("\n",@q1)."\n";
	my $read2 = join("\n",@q2)."\n";
	print Cleanfq1 $read1;
	print Cleanfq2 $read2;
}
close Fq1;
close Fq2;
close Cleanfq1;
close Cleanfq2;
(my $key = $cleanfq1) =~ s/\_1$//g;
$reads_no[0] = $base_no[0]+$base_no[1];
$reads_no[1] = $base_no[2]+$base_no[3];
$len ||= (int($reads_no[0]/($read_n[0]*2))+1);
open RGC,">$out_dir/raw\_$key.GC" || die $!;
open CGC,">$out_dir/clean\_$key.GC" || die $!;
open RQM,">$out_dir/raw\_$key.QM" || die $!;
open CQM,">$out_dir/clean\_$key.QM" || die $!;
open RQD,">$out_dir/raw_$key.QD" || die $!;
open CQD,">$out_dir/clean_$key.QD" || die $!;
my ($error1,$error2);
foreach my $base_site1(sort {$a<=>$b} keys %qual1){
	my $qm = ($qual1{$base_site1}/$read_n[0]);
	my $index = 0 -($qm/10);
	my $error_rate = (10**$index)*100;
	if($base_site1>=0 && $base_site1<$len){
		$error1 += $error_rate;
	}else{
		$error2 += $error_rate;
	}
	print RQM $base_site1,"\t",$qm,"\t",$error_rate,"\n";
}
my $base_qual_max = max (keys %qual2);
foreach my $base_qual(sort {$a<=>$b} keys %qual2){
	print RQD $base_qual,"\t",$qual2{$base_qual},"\n";
}

foreach my $base_site2(sort {$a<=>$b} keys %base){
	print RGC $base_site2,"\t";
	foreach ("A","T","G","C","N"){
		$base{$base_site2}{$_} = 0 if (!$base{$base_site2}{$_});
		print RGC $_,"\t",$base{$base_site2}{$_},"\t",sprintf("%.2f",$base{$base_site2}{$_}*100/$read_n[0]),"\t"; 
	}
	print RGC "\n";
}

#------------------------------------clean data stat---------------------------#
my ($clean_error1,$clean_error2);
foreach my $clean_base_site1(sort {$a<=>$b} keys %clean_qual1){
	my $clean_qm = ($clean_qual1{$clean_base_site1}/$read_n[1]);
	my $clean_index = 0 -($clean_qm/10);
	my $clean_error_rate = (10**$clean_index)*100;
	if($clean_base_site1>=0 && $clean_base_site1<$len){
		$clean_error1 += $clean_error_rate;
	}else{
		$clean_error2 += $clean_error_rate;
	}
	print CQM $clean_base_site1,"\t",$clean_qm,"\t",$clean_error_rate,"\n";
}
my $clean_base_qual_max = max (keys %qual2);
foreach my $clean_base_qual(sort {$a<=>$b} keys %clean_qual2){
	print CQD $clean_base_qual,"\t",$clean_qual2{$clean_base_qual},"\n";
}

foreach my $clean_base_site2(sort {$a<=>$b} keys %clean_base){
	print CGC $clean_base_site2,"\t";
	foreach ("A","T","G","C","N"){
		$clean_base{$clean_base_site2}{$_} = 0 if (!$clean_base{$clean_base_site2}{$_});
		print CGC $_,"\t",$clean_base{$clean_base_site2}{$_},"\t",sprintf("%.2f",$clean_base{$clean_base_site2}{$_}*100/$read_n[1]),"\t"; 
	}
	print CGC "\n";
}

#------------------------------------clean data stat---------------------------#

#------------------------------------clean data plot ---------------------------#
my $plot =<< "END";
#===============================================

library(ggplot2)
library(reshape2)
#
# QM
#
df<-read.table("$out_dir/clean\_$key.QM",sep="\t",head=F)
colnames(df)=c("pos","Q","E")
df\$pos<-df\$pos+1
middle=(max(df\$pos))/2
p <- ggplot(df,aes(x=pos,y=Q))+
geom_point(size = I(3),colour="#66C2A5")+
geom_line(colour="#66C2A5",size=1)+
xlab("Position along reads") + ylab("Quality score")+
ylim(0,45)+
opts(title="Quality score distribution along reads ($name)")+
scale_x_discrete(breaks=seq(0,max(df\$pos),20),labels=seq(0,max(df\$pos),20))+
geom_vline(xintercept = middle,colour="#377EB8",linetype="dashed")

ggsave(filename="$out_dir/$name.QM.pdf",plot=p)
ggsave(filename="$out_dir/$name.QM.png",type="cairo-png",plot=p)
#
# Error
#
p <- ggplot(df,aes(x=pos,y=E,ymin=0,ymax=E))+
geom_linerange(colour="#66C2A5",size=0.5)+
xlab("Position along reads") + ylab("% Error rate")+
opts(title="Error rate distribution along reads ($name)")+
geom_vline(xintercept = middle,colour="#377EB8",linetype="dashed")

ggsave(filename="$out_dir/$name.Error.pdf",plot=p)
ggsave(filename="$out_dir/$name.Error.png",type="cairo-png",plot=p)
#------------------------------------------------
# QD
#
df<-read.table("$out_dir/clean\_$key.QD",sep="\t",head=F)
colnames(df)=c("Q","N")
df\$N<-df\$N/1000000

p <- ggplot(df, aes(x=Q, y=N))+
geom_point(size = I(3),colour="#66C2A5")+
geom_line(size = 1,colour="#66C2A5")+
xlab("Quality score") + ylab("Number of bases (M)")+
opts(title="Quality score distribution ($name)")
ggsave(filename="$out_dir/$name.QD.pdf",plot=p)
ggsave(filename="$out_dir/$name.QD.png",type="cairo-png",plot=p)
#------------------------------------------------
# GC
#
data<-read.table("$out_dir/clean\_$key.GC",sep="\t",head=F)
df<-as.data.frame(cbind(data[,4],data[,7],data[,10],data[,13],data[,16]))
colnames(df)<-c("A","T","G","C","N")
pos<-data[,1]+1
pos<-as.data.frame(rep(pos,5))
middle=(max(data[,1]+1))/2

mdf<-melt(df,measure=colnames(df))
mdf<-cbind(mdf,pos)
colnames(mdf)<-c("type","percent","pos")

p <- ggplot(mdf, aes(x=pos, y=percent, group=type))+
geom_line(aes(colour = type),size=0.5)+
scale_x_discrete(breaks=seq(0,max(data[,1]+1),20),labels=seq(0,max(data[,1]+1),20))+
ylim(0,50)+
xlab("Position along reads") + ylab("Percent of bases")+
opts(title="Bases content along reads ($name)")+
geom_vline(xintercept = middle,colour="#377EB8",linetype="dashed")

ggsave(filename="$out_dir/$name.GC.pdf",plot=p)
ggsave(filename="$out_dir/$name.GC.png",type="cairo-png",plot=p)

#===============================================
END
#------------------------------------clean data plot ---------------------------#
open R,">$out_dir/$name.QCplot.R" or die $!;
print R $plot;
close R;
open R,"|/PUBLIC/software/public/System/R-2.15.3/bin/R --vanilla --slave" or die $!;
print R $plot;
close R; 

open Stat,">$out_dir/$key.stat" || die $!;
my $rate = sprintf("%.2f%%",$reads_no[1]*100/$reads_no[0]);
my @low_qual_rate = (0,0,0,0);
$low_qual_rate[0] = sprintf("%.2f%%",$low_qual[0]*200/$reads_no[0]);
$low_qual_rate[1] = sprintf("%.2f%%",$low_qual[1]*200/$reads_no[0]);
$low_qual_rate[2] = sprintf("%.2f%%",$low_qual[2]*200/$reads_no[1]);
$low_qual_rate[3] = sprintf("%.2f%%",$low_qual[3]*200/$reads_no[1]);
my @q20_rate = (0,0,0,0);
$q20_rate[0] = sprintf("%.2f%%",(100-$q20[0]*200/$reads_no[0]));
$q20_rate[1] = sprintf("%.2f%%",(100-$q20[1]*200/$reads_no[0]));
$q20_rate[2] = sprintf("%.2f%%",(100-$q20[2]*200/$reads_no[1]));
$q20_rate[3] = sprintf("%.2f%%",(100-$q20[3]*200/$reads_no[1]));
my @q30_rate = (0,0,0,0);
$q30_rate[0] = sprintf("%.2f%%",(100-$q30[0]*200/$reads_no[0]));
$q30_rate[1] = sprintf("%.2f%%",(100-$q30[1]*200/$reads_no[0]));
$q30_rate[2] = sprintf("%.2f%%",(100-$q30[2]*200/$reads_no[1]));
$q30_rate[3] = sprintf("%.2f%%",(100-$q30[3]*200/$reads_no[1]));
my @GC_rate = (0,0,0,0);
$GC_rate[0] = sprintf("%.2f%%",$GC[0]*200/($reads_no[0]-$N[0]));
$GC_rate[1] = sprintf("%.2f%%",$GC[1]*200/($reads_no[0]-$N[1]));
$GC_rate[2] = sprintf("%.2f%%",$GC[2]*200/($reads_no[1]-$N[2]));
$GC_rate[3] = sprintf("%.2f%%",$GC[3]*200/($reads_no[1]-$N[3]));
my @N_rate = (0,0,0,0);
$N_rate[0] = sprintf("%.2f%%",$N[0]*300/$reads_no[0]);
$N_rate[1] = sprintf("%.2f%%",$N[1]*300/$reads_no[0]);
$N_rate[2] = sprintf("%.2f%%",$N[2]*300/$reads_no[1]);
$N_rate[3] = sprintf("%.2f%%",$N[3]*300/$reads_no[1]);
print Stat "Type\tRaw data\tClean data\n";
print Stat "Number of Reads:\t$read_n[0]\t$read_n[1]\n";
print Stat "Data Size:\t$reads_no[0]\t$reads_no[1]\($rate\)\n";
print Stat "Number of fq1 Bases:\t$base_no[0]\t$base_no[2]\n";
print Stat "Number of fq2 Bases:\t$base_no[1]\t$base_no[3]\n";
print Stat "N of fq1:\t$N_rate[0]\t$N_rate[2]\n";
print Stat "N of fq2:\t$N_rate[1]\t$N_rate[3]\n";
print Stat "Low qual base(q<=5) of fq1:\t$low_qual_rate[0]\t$low_qual_rate[2]\n";
print Stat "Low qual base(q<=5) of fq2:\t$low_qual_rate[1]\t$low_qual_rate[3]\n";
print Stat "Q20 of fq1:\t$q20_rate[0]\t$q20_rate[2]\n";
print Stat "Q20 of fq2:\t$q20_rate[1]\t$q20_rate[3]\n";
print Stat "Q30 of fq1:\t$q30_rate[0]\t$q30_rate[2]\n";
print Stat "Q30 of fq2:\t$q30_rate[1]\t$q30_rate[3]\n";
print Stat "GC of fq1:\t$GC_rate[0]\t$GC_rate[2]\n";
print Stat "GC of fq2:\t$GC_rate[1]\t$GC_rate[3]\n";
print Stat "Error of fq1:\t",sprintf("%.2f%%",$error1/100),"\t",sprintf("%.2f%%",$clean_error1/100),"\n";
print Stat "Error of fq2:\t",sprintf("%.2f%%",$error2/100),"\t",sprintf("%.2f%%",$clean_error2/100),"\n";
print Stat "Discard Reads related to N:\t$discard_n\n";
print Stat "Discard Reads related to low qual:\t$discard_low_qual\n";
print Stat "Discard Reads related to Adapter:\t$Adapter_n\n" if $ad;
print Stat "Reads Classification:\t$read_n[0]\t$read_n[1]\t$discard_n\t$discard_low_qual\t$Adapter_n\n";
print STDERR "Filter finaly at:\t".`date`."\n";
