# Supplementary material for: Transcriptomic analysis of differentially expressed genes in the oviduct of Rhacophorus omeimontis provides insights into foam nest construction
Source: BMC Genomics. 2019 Jul 8;20:562. doi: 10.1186/s12864-019-5931-7 (PMC6615284; doi:10.1186/s12864-019-5931-7)
Supplement: Supplementary file 3 — The Perl scripts for transcriptome analysis in this study. (ZIP 5 kb) [file 12864_2019_5931_MOESM3_ESM.zip › transcript2unigene.pl]

#! usr/bin/perl
##used for transcript to unigene select

use strict;
use warnings;
use Bio::SeqIO;

die "perl $0 <IN><OUT>" unless @ARGV == 2;
open OUT1, ">$ARGV[1]/unigene.fasta" or die $!;
open OUT2, ">$ARGV[1]/isoformINFO" or die $!;
open OUT3, ">$ARGV[1]/geneINFO" or die $!;

my $in  = new Bio::SeqIO(-file  => $ARGV[0]);
#my $out = new Bio::SeqIO(-file  => ">$ARGV[1]/unigene.fasta");
my %length=();
my %sequence=();
while (my $seq = $in->next_seq()){
print OUT2 $seq->id,"\t",$seq->length,"\n";
	$_=$seq->id;
if(/^(.*)_seq.*/){
	my $id = $1;
	my $len = $seq->length;
	if(!defined($length{$id})){
		$length{$id} = $len;
		$sequence{$id} = $seq->seq;
	}
	if ((exists $length{$id}) && ($length{$id} < $len)){
		$length{$id} = $len;
		$sequence{$id} = $seq->seq;
	}
}
}


foreach my $key (keys %length){
	print OUT3 $key."\t".$length{$key}."\n";
	print OUT1 ">".$key."\n";
	for (my $pos=0; $pos<length($sequence{$key}); $pos+=80) {
		print OUT1 substr($sequence{$key},$pos,80)."\n";
	}
}
